# Supplementary material for: Sulfur amino acid supplementation displays therapeutic potential in a C. elegans model of Duchenne muscular dystrophy
Source: Commun Biol. 2022 Nov 16;5:1255. doi: 10.1038/s42003-022-04212-z (PMC9668843; doi:10.1038/s42003-022-04212-z)
Supplement: Supplementary file 3 — Supplementary Data 1 [file 42003_2022_4212_MOESM3_ESM.xlsx]

## Sheet: Sheet1
					Rep.1	Rep.2	Rep.3
			wild-type		250976	244852	258759
			dys-1 control		43386	41154.9	46867.9
			dys-1 AP39 100pM		265275	281591	271308
			dys-1 taurine		101268	274866	100770
			dys-1 GYY		194247	227002	188742
			dys-1 glutathione		229315	227052	224029
			dys-1 cysteine		192585	195482	192529
			dys-1 methionine		80260	81467	80236.5
			dys-1 homocysteine		62423.7	60875.9	62758.6
