# Supplementary material for: Sulfur amino acid supplementation displays therapeutic potential in a C. elegans model of Duchenne muscular dystrophy
Source: Commun Biol. 2022 Nov 16;5:1255. doi: 10.1038/s42003-022-04212-z (PMC9668843; doi:10.1038/s42003-022-04212-z)
Supplement: Supplementary file 4 — Supplementary Data 2 [file 42003_2022_4212_MOESM4_ESM.xlsx]

## Sheet: Individual
	sams	prmt	ahcy	metr	cdo	cth	mpst			Plate 1
WT	0.152715	0.485914	0.0859334	0.154102	0.651054	0.866478	0.313713
dys-1(eg33)	0	0	0	0	0	0	0
GYY	1.32428	0.758974	0.580848	1.22943	4.76783	1.96749	3.82605
AP39	2.33816	1.16943	0.293924	1.2201	3.36181	2.64003	2.08359
	sams	prmt	ahcy	metr	cdo	cth	mpst			Plate 2
WT	-0.869918	0.384616	0.83293	0.135558	1.06105	-0.0257096	2.37379
dys-1(eg33)	0	0	0	0	0	0	0
GYY	-1.45214	-0.177468	0.171394	-1.01811	1.73503	-0.587421	1.01048
AP39	-0.568299	0.169226	0.431172	-0.113243	-0.0214518	-1.01392	1.28277
	sams	prmt	ahcy	metr	cdo	cth				Plate 3
WT	-2.66797	0.113264	0.466639	-0.240711	1.15679	-0.0392603
dys-1(eg33)	0	0	0	0	0	0
GYY	1.2623	-0.836919	0.210216	0.49725	2.42131	1.63954
AP39	2.77469	0.746575	0.529519	1.12279	1.99768	2.10323
	sams	prmt	ahcy	metr	cdo	cth	mpst			Plate 4
WT	-1.1112	-0.932062	0.316794	1.08046	2.16055	0.526139	0.938535
dys-1(eg33)	0	0	0	0	0	0	0
GYY	0.713427	0.102281	0.879169	0.771967	4.97655	1.94513	3.27512
AP39	1.11224	0.295013	0.430773	0.878768	0.968079	0.302569	-1.30512

## Sheet: All
	sams	prmt	ahcy	metr	cdo	cth	MPST
WT	-3.40752	-0.396266	0.566846	0.423631	0.315439	0.219188	0.175638
dys-1(eg33)	-0.739556	-0.50953	0.100208	0.664341	-0.84135	0.258448	-2.0207
GYY	0.522748	-1.34645	0.310424	1.16159	1.57996	1.89799	0.824637
AP39	2.03513	0.237045	0.629727	1.78713	1.15633	2.36168	-1.49292
WT	-0.402435	-0.451687	-0.145121	-1.28099	1.14302	-0.638694	-1.16419
dys-1(eg33)	-0.555149	-0.937602	-0.231054	-1.4351	0.491967	-1.50517	-0.779483
GYY	0.769128	-0.178627	0.349793	-0.205668	5.25979	0.462323	0.0238827
AP39	1.78301	0.231828	0.0628699	-0.214998	3.85378	1.13486	0.810664
WT	-1.3384	-0.743939	-0.511793	-0.801061	0.853044	0.80327
dys-1(eg33)	-0.468481	-1.12856	-1.34472	-0.936618	-0.208005	0.82898
GYY	-1.92062	-1.30602	-1.17333	-1.95473	1.52702	0.241559
AP39	-1.03678	-0.959329	-0.913551	-1.04986	-0.229457	-0.184938
WT	0.651985	1.64362	1.79236	2.78784	2.71794	0.943883	3.73872
dys-1(eg33)	1.76319	2.57569	1.47557	1.70737	0.557388	0.417743	2.80019
GYY	2.47661	2.67797	2.35474	2.47934	5.53394	2.36287	6.07531
AP39	2.87543	2.8707	1.90634	2.58614	1.52547	0.720312	1.49507
