# Supplementary material for: Sulfur amino acid supplementation displays therapeutic potential in a C. elegans model of Duchenne muscular dystrophy
Source: Commun Biol. 2022 Nov 16;5:1255. doi: 10.1038/s42003-022-04212-z (PMC9668843; doi:10.1038/s42003-022-04212-z)
Supplement: Supplementary file 5 — Supplementary Data 3 [file 42003_2022_4212_MOESM5_ESM.xlsx]

## Sheet: BZ33
	Raw values						Multiplied by 6
						6
	7	14	13	9	15		42	84	78	54	90
	11	2	8	7	11		66	12	48	42	66
	11	13	3	13	14		66	78	18	78	84
	8	7	4	7	6		48	42	24	42	36
	10	10	14	9	7		60	60	84	54	42
	9	11	10	13	9		54	66	60	78	54
	12	10	9	13	12		72	60	54	78	72
	11	11	11	12	13		66	66	66	72	78
	9	12	13	11	5		54	72	78	66	30
	9	14	6	13	10		54	84	36	78	60
	12	11	12	14	13		72	66	72	84	78
	10	8	12	11	12		60	48	72	66	72
	9	12	12	11	10		54	72	72	66	60
	9	9	6	10	10		54	54	36	60	60
	3	8	8	9	5		18	48	48	54	30
	12	12	10	13	9		72	72	60	78	54
	8	8	8	8	8		48	48	48	48	48
	12	12	12	12	12		72	72	72	72	72
	10	8	13	9	10		60	48	78	54	60
	12	13	10	13	10		72	78	60	78	60
	8	10	10	9	7		48	60	60	54	42
	10	9	8	6	10		60	54	48	36	60
	1	1	4	10	6		6	6	24	60	36
	7	10	12	3	7		42	60	72	18	42
	12	10	10	2	2		72	60	60	12	12
	12	13	6	11	10		72	78	36	66	60
	5	10	10	11	8		30	60	60	66	48
	11	9	9	8	9		66	54	54	48	54
	12	5	6	9	10		72	30	36	54	60
	10	12	9	11	8		60	72	54	66	48
	11	9	12	12	11		66	54	72	72	66
	9	8	5	3	4		54	48	30	18	24
	13	12	9	11	10		78	72	54	66	60
	9	6	10	7	9		54	36	60	42	54
	7	7	6	5	6		42	42	36	30	36
	10	7	9	11	9		60	42	54	66	54
	10	8	10	8	9		60	48	60	48	54
	14	12	12	10	12		84	72	72	60	72
	10	10	9	10	10		60	60	54	60	60
	14	8	10	9	10		84	48	60	54	60
	2	1	1	1	5		12	6	6	6	30
	7	8	7	9	12		42	48	42	54	72
	10	12	9	9	9		60	72	54	54	54
	12	12	9	7	10		72	72	54	42	60
	9	12	10	9	13		54	72	60	54	78
	9	12	10	13	8		54	72	60	78	48
	10	6	9	11	4		60	36	54	66	24
	10	9	9	8	12		60	54	54	48	72
	6	12	12	7	12		36	72	72	42	72
	8	5	4	6	6		48	30	24	36	36
	9	8	9	8	10		54	48	54	48	60
	5	6	9	12	9		30	36	54	72	54
	7	10	8	7	10		42	60	48	42	60
	7	8	6	10	10		42	48	36	60	60
	7	8	7	8	8		42	48	42	48	48

## Sheet: Cysteine
	Raw values						Multiplied by 6							Raw values						Multiplied by 6							Raw values						Multiplied by 6							Raw values						Multiplied by 6
																			6
	1 uM													10 uM													100 uM													1 mM
	7	7	4	4	4		42	42	24	24	24			13	10	8	4	14		78	60	48	24	84			13	12	12	13	10		78	72	72	78	60			14	12	13	14	11		84	72	78	84
	4	4	4	3	1		24	24	24	18	6			10	12	9	11	11		60	72	54	66	66			9	13	11	11	14		54	78	66	66	84			10	10	11	11	11		60	60	66	66
	3	3	3	2	2		18	18	18	12	12			14	13	14	15	13		84	78	84	90	78			8	12	11	15	7		48	72	66	90	42			12	8	8	9	15		72	48	48	54
	4	5	4	4	3		24	30	24	24	18			15	12	11	12	12		90	72	66	72	72			12	15	8	5	4		72	90	48	30	24			9	7	9	9	12		54	42	54	54
	10	7	7	8	6		60	42	42	48	36			14	12	12	12	10		84	72	72	72	60			13	11	14	11	12		78	66	84	66	72			3	10	10	8	10		18	60	60	48
	4	3	4	4	2		24	18	24	24	12			10	12	14	13	10		60	72	84	78	60			14	11	16	15	16		84	66	96	90	96			10	10	11	7	12		60	60	66	42
	5	4	3	4	4		30	24	18	24	24			11	10	13	10	10		66	60	78	60	60			13	11	11	9	14		78	66	66	54	84			13	12	8	13	10		78	72	48	78
	2	3	2	3	2		12	18	12	18	12			14	12	12	13	13		84	72	72	78	78			12	14	12	15	12		72	84	72	90	72			11	14	14	16	14		66	84	84	96
	5	4	4	3	3		30	24	24	18	18			10	13	12	16	12		60	78	72	96	72			11	7	8	10	11		66	42	48	60	66			8	12	9	15	15		48	72	54	90
	5	7	4	6	6		30	42	24	36	36			13	16	16	13	16		78	96	96	78	96			11	9	10	12	14		66	54	60	72	84			15	12	15	15	10		90	72	90	90
	14	11	10	8	6		84	66	60	48	36			15	13	12	15	13		90	78	72	90	78			11	12	9	13	12		66	72	54	78	72			14	10	13	13	12		84	60	78	78
	4	2	2	3	4		24	12	12	18	24			10	8	9	8	8		60	54	48	48	48			10	14	13	11	12		60	84	78	66	72			12	12	13	12	11		72	72	78	72
	5	5	2	6	5		30	30	12	36	30			12	13	10	12	14		72	78	60	72	84			14	14	14	13	9		84	84	84	78	54			8	15	16	16	17		48	90	96	96
	7	7	6	7	6		42	42	36	42	36			15	7	5	12	9		90	42	30	72	54			7	11	9	9	12		42	66	54	54	72			12	13	14	15	15		72	78	84	90
	8	7	6	6	7		48	42	36	36	42			15	12	10	12	11		90	72	60	72	66			9	10	9	9	11		54	60	54	54	66			15	14	13	13	12		90	84	78	78
	7	7	4	4	4		42	42	24	24	24			15	15	15	7	9		90	90	90	42	54			14	12	7	11	12		84	72	42	66	72			11	10	13	13	10		66	60	78	78
	4	4	4	3	1		24	24	24	18	6			13	13	17	17	15		78	78	102	102	90			12	15	15	13	11		72	90	90	78	66			11	15	10	10	13		66	90	60	60
	3	3	3	2	2		18	18	18	12	12			13	13	15	10	16		78	78	90	60	96			15	14	12	12	14		90	84	72	72	84			12	11	12	13	13		72	66	72	78
	4	5	4	4	3		24	30	24	24	18			11	11	12	12	13		66	66	72	72	78			10	11	14	14	12		60	66	84	84	72			10	14	13	9	14		60	84	78	54
	10	7	7	8	6		60	42	42	48	36			8	12	10	11	16		48	72	60	66	96			13	12	13	16	14		78	72	78	96	84			15	17	16	15	16		90	102	96	90
	4	3	4	4	2		24	18	24	24	12			8	8	10	9	10		48	48	60	54	60			12	13	12	13	12		72	78	72	78	72			11	12	12	12	13		66	72	72	72
	5	4	3	4	4		30	24	18	24	24			10	8	11	9	11		60	48	66	54	66			10	8	13	11	7		60	48	78	66	42			14	10	11	11	12		84	60	66	66
	2	3	2	3	2		12	18	12	18	12			10	13	13	10	11		60	78	78	60	66			13	10	12	13	11		78	60	72	78	66			11	13	9	8	8		66	78	54	48
	5	4	4	3	3		30	24	24	18	18			12	13	13	12	12		72	78	78	72	72			13	9	11	10	7		78	54	66	60	42			12	12	12	15	12		72	72	72	90
	5	7	4	6	6		30	42	24	36	36			13	12	12	11	12		78	72	72	66	72			5	10	8	9	10		30	60	48	54	60			11	8	14	9	2		66	48	84	54
	14	11	10	8	6		84	66	60	48	36			11	10	10	11	10		66	60	60	66	60			11	13	11	3	12		66	78	66	18	72			13	13	14	13	14		78	78	84	78
	4	2	2	3	4		24	12	12	18	24			9	13	13	12	12		54	78	78	72	72			12	11	11	9	13		72	66	66	54	78			14	12	14	12	14		84	72	84	72
	5	5	2	6	5		30	30	12	36	30			12	12	11	8	7		72	72	66	48	42			14	14	12	14	11		84	84	72	84	66			13	12	12	7	10		78	72	72	42
	7	7	6	7	6		42	42	36	42	36			11	13	14	8	12		66	78	84	48	72			10	14	15	11	14		60	84	90	66	84			14	14	11	12	13		84	84	66	72
	8	7	6	6	7		48	42	36	36	42			10	12	5	7	10		60	72	30	42	60			13	14	13	13	13		78	84	78	78	78			14	8	9	9	11		84	48	54	54
[truncated: 11 more columns]

## Sheet: Glutathione
	Raw values						Multiplied by 6							Raw values						Multiplied by 6							Raw values						Multiplied by 6							Raw values						Multiplied by 6
						6
	10 uM													100 uM													1 mM													5 mM
	12	12	16	14	15		72	72	96	84	90			14	13	13	14	10		84	78	78	84	60			13	13	15	15	15		78	78	90	90	90			14	12	7	6	2		84	72	42	36
	13	12	12	12	12		78	72	72	72	72			17	8	16	5	11		102	48	96	30	66			14	13	14	11	15		84	78	84	66	90			5	3	4	5	3		30	18	24	30
	13	9	12	3	8		78	54	72	18	48			14	17	13	17	18		84	102	78	102	108			16	10	15	10	12		96	60	90	60	72			3	5	4	3	2		18	30	24	18
	15	16	5	12	7		90	96	30	72	42			15	15	14	15	15		90	90	84	90	90			14	18	14	17	15		84	108	84	102	90			5	5	4	4	5		30	30	24	24
	7	10	10	8	10		42	60	60	48	60			10	10	12	9	11		60	60	72	54	66			9	12	9	11	9		54	72	54	66	54			8	7	7	4	3		48	42	42	24
	12	14	10	12	13		72	84	60	72	78			18	10	12	13	13		108	60	72	78	78			13	16	14	14	16		78	96	84	84	96			8	9	8	10	10		48	54	48	60
	9	5	7	5	7		54	30	42	30	42			12	9	11	13	9		72	54	66	78	54			18	17	17	17	15		108	102	102	102	90			6	9	7	8	8		36	54	42	48
	14	16	16	15	14		84	96	96	90	84			15	18	12	14	17		90	108	72	84	102			14	14	16	12	14		84	84	96	72	84			10	13	12	11	12		60	78	72	66
	13	11	12	11	9		78	66	72	66	54			14	11	14	12	13		84	66	84	72	78			10	15	13	17	16		60	90	78	102	96			13	10	10	12	8		78	60	60	72
	16	15	14	8	8		96	90	84	48	48			13	13	16	15	12		78	78	96	90	72			10	14	7	10	12		60	84	42	60	72			13	14	11	12	9		78	84	66	72
	9	10	10	11	10		54	60	60	66	60			9	11	11	11	11		54	66	66	66	66			8	8	7	11	10		48	48	42	66	60			16	10	13	10	12		96	60	78	60
	11	9	9	12	11		66	54	54	72	66			14	12	12	11	9		84	72	72	66	54			13	13	12	15	13		78	78	72	90	78			7	6	6	7	6		42	36	36	42
	12	12	12	11	11		72	72	72	66	66			16	15	8	16	15		96	90	48	96	90			11	7	10	9	13		66	42	60	54	78			14	13	15	12	13		84	78	90	72
	10	10	11	11	12		60	60	66	66	72			7	7	12	13	13		42	42	72	78	78			13	15	14	15	15		78	90	84	90	90			13	10	13	13	14		78	60	78	78
	11	12	12	10	10		66	72	72	60	60			11	13	13	14	10		66	78	78	84	60			15	14	15	10	15		90	84	90	60	90			11	10	10	9	10		66	60	60	54
	14	11	14	11	11		84	66	84	66	66			7	8	7	8	9		42	48	42	48	54			13	12	7	12	13		78	72	42	72	78			14	12	7	6	2		84	72	42	36
	9	7	9	11	9		54	42	54	66	54			8	9	8	10	12		48	54	48	60	72			9	10	10	11	12		54	60	60	66	72			5	3	4	5	3		30	18	24	30
	14	12	15	15	11		84	72	90	90	66			17	15	13	15	12		102	90	78	90	72			16	13	15	12	16		96	78	90	72	96			3	5	4	3	2		18	30	24	18
	10	11	10	10	9		60	66	60	60	54			13	8	13	14	11		78	48	78	84	66			16	15	16	14	15		96	90	96	84	90			5	5	4	4	5		30	30	24	24
	10	10	11	11	14		60	60	66	66	84			15	16	16	16	16		90	96	96	96	96			13	13	15	13	15		78	78	90	78	90			8	7	7	4	3		48	42	42	24
	12	8	9	9	12		72	48	54	54	72			14	13	9	11	9		84	78	54	66	54			15	12	11	13	11		90	72	66	78	66			8	9	8	10	10		48	54	48	60
	8	8	9	7	4		48	48	54	42	24			13	12	10	11	12		78	72	60	66	72			13	10	11	11	15		78	60	66	66	90			6	9	7	8	8		36	54	42	48
	10	10	12	9	10		60	60	72	54	60			13	11	10	12	12		78	66	60	72	72			5	11	9	9	10		30	66	54	54	60			10	13	12	11	12		60	78	72	66
	10	8	8	13	11		60	48	48	78	66			14	14	12	13	9		84	84	72	78	54			11	13	8	10	11		66	78	48	60	66			13	10	10	12	8		78	60	60	72
	10	11	10	10	9		60	66	60	60	54			13	11	12	11	12		78	66	72	66	72			13	14	11	9	13		78	84	66	54	78			13	14	11	12	9		78	84	66	72
	11	8	9	11	10		66	48	54	66	60			13	13	12	11	10		78	78	72	66	60			16	12	13	14	13		96	72	78	84	78			16	10	13	10	12		96	60	78	60
	12	7	8	10	7		72	42	48	60	42			11	12	11	12	12		66	72	66	72	72			10	12	14	13	11		60	72	84	78	66			7	6	6	7	6		42	36	36	42
	10	10	13	14	10		60	60	78	84	60			13	10	10	8	12		78	60	60	48	72			12	11	12	13	13		72	66	72	78	78			14	13	15	12	13		84	78	90	72
	10	10	11	10	12		60	60	66	60	72			12	11	10	11	12		72	66	60	66	72			15	15	13	15	14		90	90	78	90	84			13	10	13	13	14		78	60	78	78
	13	10	13	13	12		78	60	78	78	72			11	9	10	11	11		66	54	60	66	66			7	14	8	3	11		42	84	48	18	66			11	10	10	9	10		66	60	60	54
[truncated: 1 more columns]

## Sheet: Homocysteine
	Raw values						Multiplied by 6							Raw values						Multiplied by 6							Raw values						Multiplied by 6							Raw values						Multiplied by 6
																			6
	1 um													10 uM													100 uM													1 mM
	13	11	7	9	8		78	66	42	54	48			12	10	12	11	12		72	60	72	66	72			14	13	13	13	11		84	78	78	78	66			14	14	13	12	15		84	84	78	72
	5	4	3	5	3		30	24	18	30	18			13	10	13	13	11		78	60	78	78	66			16	11	13	13	8		96	66	78	78	48			16	4	8	16	5		96	24	48	96
	3	4	5	5	6		18	24	30	30	36			12	12	6	12	12		72	72	36	72	72			12	16	16	15	12		72	96	96	90	72			12	17	10	15	11		72	102	60	90
	8	6	6	7	6		48	36	36	42	36			11	10	7	13	14		66	60	42	78	84			11	12	9	12	15		66	72	54	72	90			9	18	13	9	14		54	108	78	54
	4	3	3	3	3		24	18	18	18	18			9	13	11	9	14		54	78	66	54	84			13	11	13	10	12		78	66	78	60	72			10	14	12	15	15		60	84	72	90
	9	10	10	9	3		54	60	60	54	18			11	12	11	11	10		66	72	66	66	60			12	13	13	15	14		72	78	78	90	84			9	16	13	9	12		54	96	78	54
	10	8	7	6	6		60	48	42	36	36			15	13	13	11	11		90	78	78	66	66			9	15	15	16	19		54	90	90	96	114			8	10	8	10	8		48	60	48	60
	10	11	9	7	6		60	66	54	42	36			11	12	14	9	13		66	72	84	54	78			12	12	13	15	14		72	72	78	90	84			11	19	9	6	8		66	114	54	36
	10	10	7	8	7		60	60	42	48	42			11	14	8	11	12		66	84	48	66	72			13	16	12	12	12		78	96	72	72	72			13	14	13	12	12		78	84	78	72
	6	4	4	4	4		36	24	24	24	24			12	13	14	11	14		72	78	84	66	84			16	10	18	11	10		96	60	108	66	60			16	14	13	14	12		96	84	78	84
	6	3	7	7	9		36	18	42	42	54			11	14	14	13	16		66	84	84	78	96			11	11	9	9	10		66	66	54	54	60			11	8	11	11	12		66	48	66	66
	7	4	6	6	4		42	24	36	36	24			13	10	11	8	12		78	60	66	48	72			9	10	11	8	11		54	60	66	48	66			9	10	10	11	12		54	60	60	66
	10	11	11	10	11		60	66	66	60	66			8	11	10	11	9		48	66	60	66	54			12	9	11	11	10		72	54	66	66	60			8	14	11	14	11		48	84	66	84
	8	10	12	9	9		48	60	72	54	54			13	11	11	9	8		78	66	66	54	48			11	12	9	10	12		66	72	54	60	72			9	11	16	14	14		54	66	96	84
	15	14	14	14	14		90	84	84	84	84			12	9	12	13	13		72	54	72	78	78			14	11	13	10	5		84	66	78	60	30			14	15	10	16	16		84	90	60	96
	13	13	11	12	10		78	78	66	72	60			13	11	11	8	10		78	66	66	48	60			10	10	8	11	7		60	60	48	66	42			13	11	11	10	11		78	66	66	60
	13	14	8	9	8		78	84	48	54	48			12	12	10	9	11		72	72	60	54	66			7	13	9	10	9		42	78	54	60	54			12	8	10	10	11		72	48	60	60
	9	6	6	10	12		54	36	36	60	72			11	11	10	10	11		66	66	60	60	66			13	14	13	12	10		78	84	78	72	60			13	10	15	10	15		78	60	90	60
	14	15	15	12	13		84	90	90	72	78			12	12	8	13	13		72	72	48	78	78			10	9	9	13	12		60	54	54	78	72			10	10	11	10	7		60	60	66	60
	9	6	8	10	8		54	36	48	60	48			13	12	8	10	13		78	72	48	60	78			8	10	13	13	13		48	60	78	78	78			12	11	12	13	15		72	66	72	78
	18	17	18	15	15		108	102	108	90	90			15	15	15	14	14		90	90	90	84	84			11	10	9	8	8		66	60	54	48	48			14	14	13	12	15		84	84	78	72
	12	15	14	6	10		72	90	84	36	60			11	10	11	10	10		66	60	66	60	60			8	8	7	9	9		48	48	42	54	54			16	4	8	16	5		96	24	48	96
	15	10	14	10	12		90	60	84	60	72			12	10	13	10	12		72	60	78	60	72			11	12	9	9	10		66	72	54	54	60			9	16	13	9	12		54	96	78	54
	12	12	12	13	13		72	72	72	78	78			14	9	14	10	13		84	54	84	60	78			13	11	13	11	11		78	66	78	66	66			8	10	8	10	8		48	60	48	60
	10	8	11	13	10		60	48	66	78	60			12	12	10	11	12		72	72	60	66	72			10	12	9	12	11		60	72	54	72	66			14	15	10	16	16		84	90	60	96
	13	12	15	14	14		78	72	90	84	84			17	13	12	14	8		102	78	72	84	48			16	13	16	15	14		96	78	96	90	84			13	11	11	10	11		78	66	66	60
	11	10	9	10	8		66	60	54	60	48			13	11	10	10	8		78	66	60	60	48			11	9	10	12	11		66	54	60	72	66			13	14	13	12	12		78	84	78	72
	13	11	13	9	10		78	66	78	54	60			11	8	10	12	10		66	48	60	72	60			9	11	8	8	10		54	66	48	48	60			16	14	13	14	12		96	84	78	84
	10	9	13	7	14		60	54	78	42	84			15	11	14	11	13		90	66	84	66	78			12	14	14	14	13		72	84	84	84	78			9	16	13	9	12		54	96	78	54
	14	14	10	13	13		84	84	60	78	78			12	13	12	14	11		72	78	72	84	66			13	9	11	11	12		78	54	66	66	72			8	10	8	10	8		48	60	48	60
[truncated: 1 more columns]

## Sheet: Methionine
	Raw values						Multiplied by 6							Raw values						Multiplied by 6							Raw values						Multiplied by 6
						6
	1 mM													5 mM													10 mM													20 mM all dead
	14	15	15	10	14		84	90	90	60	84			15	12	14	13	11		90	72	84	78	66			12	12	9	10	8		72	72	54	60	48
	6	11	13	10	10		36	66	78	60	60			16	14	12	11	13		96	84	72	66	78			11	13	12	16	13		66	78	72	96	78
	6	8	8	10	8		36	48	48	60	48			8	13	8	10	10		48	78	48	60	60			16	14	14	13	6		96	84	84	78	36
	6	10	11	5	12		36	60	66	30	72			6	14	14	14	8		36	84	84	84	48			15	13	13	13	19		90	78	78	78	114
	8	6	13	9	15		48	36	78	54	90			13	13	8	8	12		78	78	48	48	72			17	13	15	9	16		102	78	90	54	96
	13	13	9	9	13		78	78	54	54	78			11	9	7	12	12		66	54	42	72	72			16	15	11	16	12		96	90	66	96	72
	12	9	9	12	9		72	54	54	72	54			7	9	10	12	9		42	54	60	72	54			17	11	15	16	13		102	66	90	96	78
	14	8	13	13	10		84	48	78	78	60			12	11	10	9	12		72	66	60	54	72			13	13	14	14	14		78	78	84	84	84
	6	8	8	8	10		36	48	48	48	60			16	7	12	12	13		96	42	72	72	78			14	12	9	11	7		84	72	54	66	42
	10	13	15	16	16		60	78	90	96	96			7	10	16	17	14		42	60	96	102	84			16	9	14	10	14		96	54	84	60	84
	11	7	8	13	10		66	42	48	78	60			11	11	12	8	10		66	66	72	48	60			11	9	10	11	13		66	54	60	66	78
	9	8	8	10	9		54	48	48	60	54			11	13	13	10	13		66	78	78	60	78			8	10	7	10	10		48	60	42	60	60
	10	10	14	12	13		60	60	84	72	78			12	12	9	8	7		72	72	54	48	42			12	10	7	9	10		72	60	42	54	60
	9	14	13	12	11		54	84	78	72	66			12	12	13	13	14		72	72	78	78	84			13	13	9	12	14		78	78	54	72	84
	9	9	11	11	11		54	54	66	66	66			12	12	11	4	11		72	72	66	24	66			11	15	15	14	14		66	90	90	84	84
	10	9	10	12	12		60	54	60	72	72			12	10	12	13	12		72	60	72	78	72			13	11	12	10	8		78	66	72	60	48
	9	8	8	8	9		54	48	48	48	54			10	11	7	12	7		60	66	42	72	42			12	10	12	11	12		72	60	72	66	72
	12	10	11	10	13		72	60	66	60	78			6	10	10	10	12		36	60	60	60	72			8	9	13	10	11		48	54	78	60	66
	12	9	15	15	13		72	54	90	90	78			12	10	10	12	12		72	60	60	72	72			13	15	15	15	15		78	90	90	90	90
	16	12	15	12	12		96	72	90	72	72			13	12	6	12	14		78	72	36	72	84			13	13	12	13	12		78	78	72	78	72
	6	7	9	6	5		36	42	54	36	30			11	11	9	11	9		66	66	54	66	54			12	12	9	10	8		72	72	54	60	48
	7	8	9	8	9		42	48	54	48	54			10	10	8	10	10		60	60	48	60	60			11	13	12	16	13		66	78	72	96	78
	13	11	11	13	12		78	66	66	78	72			14	11	13	10	9		84	66	78	60	54			16	14	14	13	6		96	84	84	78	36
	6	1	7	8	8		36	6	42	48	48			10	10	13	12	13		60	60	78	72	78			15	13	13	13	19		90	78	78	78	114
	8	12	9	8	9		48	72	54	48	54			13	12	12	11	14		78	72	72	66	84			17	13	15	9	16		102	78	90	54	96
	12	12	12	8	9		72	72	72	48	54			8	10	11	9	9		48	60	66	54	54			16	15	11	16	12		96	90	66	96	72
	12	9	8	12	8		72	54	48	72	48			12	12	10	12	10		72	72	60	72	60			13	13	9	12	14		78	78	54	72	84
	12	10	10	11	13		72	60	60	66	78			11	9	8	11	10		66	54	48	66	60			11	15	15	14	14		66	90	90	84	84
	8	12	10	8	8		48	72	60	48	48			9	8	9	11	13		54	48	54	66	78			13	11	12	10	8		78	66	72	60	48
	12	7	10	12	8		72	42	60	72	48			13	13	11	11	12		78	78	66	66	72			8	9	13	10	11		48	54	78	60	66

## Sheet: Taurine
	Raw values						Multiplied by 6							Raw values						Multiplied by 6							Raw values						Multiplied by 6							Raw values						Multiplied by 6
																			6
	1 uM													10 uM													100 uM													1 mM
	11	9	7	5	7		66	54	42	30	42			15	16	15	11	15		90	96	90	66	90			14	16	16	13	11		84	96	96	78	66			14	11	12	16	13		84	66	72	96
	3	3	4	3	4		18	18	24	18	24			14	13	18	13	17		84	78	108	78	102			14	11	14	19	13		84	66	84	114	78			11	14	14	11	11		66	84	84	66
	10	8	6	6	7		60	48	36	36	42			14	9	12	10	9		84	54	72	60	54			17	14	18	13	16		102	84	108	78	96			13	15	13	10	12		78	90	78	60
	12	10	8	6	8		72	60	48	36	48			8	11	13	11	12		48	66	78	66	72			18	18	17	9	12		108	108	102	54	72			10	10	8	7	10		60	60	48	42
	9	6	6	6	5		54	36	36	36	30			16	13	14	15	14		96	78	84	90	84			8	9	8	10	10		48	54	48	60	60			11	17	16	13	12		66	102	96	78
	13	13	11	6	8		78	78	66	36	48			14	15	15	14	16		84	90	90	84	96			15	16	15	12	14		90	96	90	72	84			5	6	6	6	10		30	36	36	36
	9	7	8	6	5		54	42	48	36	30			14	12	11	13	10		84	72	66	78	60			14	12	17	19	11		84	72	102	114	66			14	8	8	10	10		84	48	48	60
	10	10	10	7	6		60	60	60	42	36			12	14	15	11	17		72	84	90	66	102			16	17	17	15	13		96	102	102	90	78			5	17	15	11	12		30	102	90	66
	10	8	8	8	10		60	48	48	48	60			13	16	12	15	10		78	96	72	90	60			17	14	13	12	10		102	84	78	72	60			17	16	11	14	6		102	96	66	84
	8	8	10	8	7		48	48	60	48	42			14	15	13	15	11		84	90	78	90	66			10	9	14	12	16		60	54	84	72	96			14	16	11	14	9		84	96	66	84
	8	8	8	5	4		48	48	48	30	24			13	12	12	13	11		78	72	72	78	66			8	7	9	13	12		48	42	54	78	72			14	12	15	17	17		84	72	90	102
	8	6	5	5	4		48	36	30	30	24			10	11	12	10	10		60	66	72	60	60			10	13	10	14	13		60	78	60	84	78			16	10	11	10	11		96	60	66	60
	2	0	2	3	3		12	0	12	18	18			14	14	16	14	15		84	84	96	84	90			12	13	14	14	15		72	78	84	84	90			11	14	4	16	18		66	84	24	96
	9	13	11	10	8		54	78	66	60	48			14	12	12	14	14		84	72	72	84	84			12	13	11	11	1		72	78	66	66	6			12	10	3	11	12		72	60	18	66
	7	7	6	3	4		42	42	36	18	24			11	14	8	12	14		66	84	48	72	84			12	15	11	13	15		72	90	66	78	90			11	12	8	10	11		66	72	48	60
	11	4	3	6	5		66	24	18	36	30			9	10	12	10	10		54	60	72	60	60			16	15	17	12	12		96	90	102	72	72			11	14	13	15	10		66	84	78	90
	3	5	3	3	4		18	30	18	18	24			12	13	11	10	14		72	78	66	60	84			17	12	17	14	16		102	72	102	84	96			11	13	13	16	12		66	78	78	96
	9	6	5	5	5		54	36	30	30	30			14	12	13	13	15		84	72	78	78	90			11	11	15	17	16		66	66	90	102	96			11	13	14	13	14		66	78	84	78
	4	3	2	3	4		24	18	12	18	24			10	10	14	14	15		60	60	84	84	90			16	16	12	9	13		96	96	72	54	78			14	15	14	14	7		84	90	84	84
	13	12	12	11	8		78	72	72	66	48			10	15	10	12	14		60	90	60	72	84			10	13	16	16	12		60	78	96	96	72			11	12	13	11	14		66	72	78	66
	16	12	13	12	12		96	72	78	72	72			13	13	12	10	13		78	78	72	60	78			10	12	10	11	12		60	72	60	66	72			14	11	12	16	13		84	66	72	96
	5	5	6	3	4		30	30	36	18	24			9	7	7	6	8		54	42	42	36	48			11	10	10	10	12		66	60	60	60	72			11	14	14	11	11		66	84	84	66
	7	5	5	5	3		42	30	30	30	18			12	12	12	10	12		72	72	72	60	72			11	12	10	8	9		66	72	60	48	54			16	10	11	10	11		96	60	66	60
	14	7	5	6	6		84	42	30	36	36			13	13	11	12	9		78	78	66	72	54			11	9	7	8	7		66	54	42	48	42			11	14	4	16	18		66	84	24	96
	9	10	7	5	7		54	60	42	30	42			10	12	13	10	12		60	72	78	60	72			6	7	8	9	6		36	42	48	54	36			5	17	15	11	12		30	102	90	66
	9	9	5	7	6		54	54	30	42	36			12	11	13	12	11		72	66	78	72	66			6	6	8	10	9		36	36	48	60	54			17	16	11	14	6		102	96	66	84
	4	5	4	5	6		24	30	24	30	36			11	8	11	13	12		66	48	66	78	72			10	8	8	6	11		60	48	48	36	66			10	10	8	7	10		60	60	48	42
	11	4	3	6	5		66	24	18	36	30			9	10	13	11	11		54	60	78	66	66			14	14	15	10	15		84	84	90	60	90			11	17	16	13	12		66	102	96	78
	3	5	3	3	4		18	30	18	18	24			10	11	12	12	13		60	66	72	72	78			13	7	10	6	10		78	42	60	36	60			11	13	14	13	14		66	78	84	78
	9	6	5	5	5		54	36	30	30	30			13	12	12	13	13		78	72	72	78	78			10	11	11	6	11		60	66	66	36	66			14	15	14	14	7		84	90	84	84
[truncated: 11 more columns]

## Sheet: Phenylalanine
	Raw values						Multiplied by 6
						6
	15	15	16	14	15		90	90	96	84	90
	9	9	10	9	13		54	54	60	54	78
	16	14	16	11	11		96	84	96	66	66
	13	10	12	14	11		78	60	72	84	66
	12	11	12	13	12		72	66	72	78	72
	12	14	13	13	14		72	84	78	78	84
	9	8	9	9	10		54	48	54	54	60
	6	10	9	10	10		36	60	54	60	60
	14	12	10	11	10		84	72	60	66	60
	5	13	12	11	8		30	78	72	66	48
	10	11	8	10	10		60	66	48	60	60
	11	12	11	13	10		66	72	66	78	60
	11	10	8	8	6		66	60	48	48	36
	10	9	14	11	10		60	54	84	66	60
	8	8	9	10	9		48	48	54	60	54
	4	1	2	1	2		24	6	12	6	12
	12	12	13	14	11		72	72	78	84	66
	10	9	12	18	16		60	54	72	108	96
	15	15	12	15	12		90	90	72	90	72
	10	11	9	8	10		60	66	54	48	60
	8	8	4	2	7		48	48	24	12	42
	10	9	10	10	10		60	54	60	60	60
	12	11	12	7	12		72	66	72	42	72
	9	12	7	9	10		54	72	42	54	60
	15	15	14	13	13		90	90	84	78	78
	12	11	13	12	12		72	66	78	72	72
	10	9	7	7	7		60	54	42	42	42
	10	10	12	13	10		60	60	72	78	60
	13	13	13	12	10		78	78	78	72	60
	13	12	10	11	10		78	72	60	66	60

## Sheet: Lysine
	Raw values						Multiplied by 6
						6
	9	11	13	11	11		54	66	78	66	66
	12	13	12	13	11		72	78	72	78	66
	7	13	12	10	10		42	78	72	60	60
	11	14	15	15	12		66	84	90	90	72
	9	5	7	10	4		54	30	42	60	24
	15	12	13	13	11		90	72	78	78	66
	12	13	13	13	14		72	78	78	78	84
	10	12	14	14	13		60	72	84	84	78
	9	13	3	5	3		54	78	18	30	18
	10	11	11	12	10		60	66	66	72	60
	12	13	13	12	12		72	78	78	72	72
	6	6	5	6	6		36	36	30	36	36
	6	3	7	12	12		36	18	42	72	72
	7	5	5	7	7		42	30	30	42	42
	9	6	6	8	6		54	36	36	48	36
	3	4	1	3	3		18	24	6	18	18
	6	5	5	4	5		36	30	30	24	30
	10	8	11	8	8		60	48	66	48	48
	7	7	8	9	8		42	42	48	54	48
	10	9	9	8	10		60	54	54	48	60
	9	8	10	10	8		54	48	60	60	48
	10	8	9	10	10		60	48	54	60	60
	12	10	10	11	5		72	60	60	66	30
	12	10	12	10	10		72	60	72	60	60
	12	13	13	12	11		72	78	78	72	66
	12	12	9	12	10		72	72	54	72	60
	10	10	7	10	10		60	60	42	60	60
	12	10	11	14	10		72	60	66	84	60
	10	11	10	10	9		60	66	60	60	54
	7	13	10	11	12		42	78	60	66	72
