# Supplementary material for: Sulfur amino acid supplementation displays therapeutic potential in a C. elegans model of Duchenne muscular dystrophy
Source: Commun Biol. 2022 Nov 16;5:1255. doi: 10.1038/s42003-022-04212-z (PMC9668843; doi:10.1038/s42003-022-04212-z)
Supplement: Supplementary file 6 — Supplementary Data 4 [file 42003_2022_4212_MOESM6_ESM.xlsx]

## Sheet: D4 
						Number of missing nuclei
	CB5600	Number of muscle nuclei	Number of missing nuclei/ aggregated GFP			0	1	2	3
	1	30	0			23	9	2	1
	2	32	0		Percentage	65.7143	25.7143	5.71429	2.85714
	3	30	1		35 total
	4	29	0
	5	35	0
	6	30	1
	7	30	0
	8	27	0
	9	32	0
	10	28	0
	11	28	0
	12	27	1
	13	30	1
	14	31	3
	15	27	0
	16	30	1
	17	34	0
	18	28	0
	19	33	0
	20	31	0
	21	34	0
	22	31	0
	23	33	0
	24	34	0
	25	30	1
	26	32	1
	27	30	1
	28	29	2
	29	29	0
	30	27	0
	31	33	0
	32	29	0
	33	31	1
	34	24	0
	35	27	2
	CC91					Number of missing nuclei
	1	22	3			0	1	2	3
	2	22	3			5	16	10	5
	3	19	4		Percentage	13.8889	44.4444	27.7778	13.8889
	4	20	4		36 total
	5	22	5
	6	20	2
	7	24	1
	8	22	1
	9	22	1
	10	24	1
	11	20	1
	11	20	1
	12	25	1
	12	26	1
	13	30	1
	14	27	0
	15	28	0
	16	22	0
	17	20	1
	18	19	3
	19	20	3
	20	20	2
	21	21	2
	22	23	1
	23	23	2
	24	25	2
	25	22	2
	26	19	3
	27	23	2
	28	20	1
	29	18	2
	30	27	0
	31	27	2
	32	19	1
	33	20	1
	34	18	2
	35	23	1
	36	26	1
	37	21	0
	Meth	Number of muscle nuclei	Number of missing nuclei/ aggregated GFP			Number of missing nuclei
	1	29	2			0	1	2	3
	2	28	2			6	5	4	5
	3	35	1		Percentage	30	25	20	25
	4	28	0		20 total
	5	30	1
	6	30	1
	7	30	2
	8	30	0
	9	30	1
	10	33	3
	11	30	3
	12	30	0
	13	33	0
	14	28	3
	15	30	3
	16	28	2
	17	30	3
	18	31	1
	19	31	0
	20	31	0
	Homo	Number of muscle nuclei	Number of missing nuclei/ aggregated GFP			Number of missing nuclei
	1	32	1			0	1	2	3
	2	20	0			10	4	2
	3	32	0		Percentage	62.5	25	18.1818
	4	32	2		16 total
	5	30	1
	6	30	0
	7	30	0
	8	28	0
	9	31	0
	10	30	0
	11	31	1
	12	30	1
	13	32	0
	14	30	0
	15	29	1
	16	30	0
	Cys	Number of muscle nuclei	Number of missing nuclei/ aggregated GFP			Number of missing nuclei
	1	30	2			0	1	2	3
	2	30	0			5	6	8	1
	3	31	1		Percentage	25	30	40	5
	4	26	3		20 total
	5	29	2
	6	30	2
	7	33	1
	8	30	2
	9	28	0
	10	32	1
	11	30	1
	12	28	1
	13	31	2
	14	30	0
	15	31	1
	16	33	2
	17	32	0
	18	28	0
	19	30	2
	20	32	2
	Glut	Number of muscle nuclei	Number of missing nuclei/ aggregated GFP			Number of missing nuclei
	1	32	2			0	1	2	3
	2	28	2			1	9	6	4
	3	28	2		Percentage	5	45	30	20
	4	32	2		20 total
	5	33	2
	6	31	1
	7	30	3
	8	33	1
	9	34	1
	10	32	1
	11	30	1
	12	30	1
	13	33	3
	14	32	0
	15	29	2
	16	30	3
	17	33	1
	18	30	1
	19	33	1
	20	30	3
	Tau	Number of muscle nuclei	Number of missing nuclei/ aggregated GFP			Number of missing nuclei
	1	28	2			0	1	2	3
	2	32	0			5	1	7	3
	3	30	3		Percentage	31.25	6.25	43.75	18.75
	4	26	0		16 total
	5	30	0
	6	30	3
	7	32	0
	8	28	1
	9	26	3
	10	31	2
	11	33	2
	12	33	0
	13	30	2
	14	30	2
	15	33	2
	16	33	2

## Sheet: D8
	CB5600	Number of muscle nuclei	Number of missing nuclei/ aggregated GFP				Number of missing nuclei
	1	31	1				0	1	2	3
	2	24	1				12	14	8	1
	3	32	0			Percentage	34.2857	40	22.8571	2.85714		100
	4	28	0			35 total
	5	33	0
	6	27	2
	7	32	1
	8	27	2
	9	32	0
	10	27	0
	11	27	0
	12	26	0
	13	33	0
	14	32	1
	15	28	1
	16	31	0
	17	28	1
	18	26	1
	19	26	1
	20	27	2
	21	20	1
	22	20	1
	23	30	3
	24	27	0
	25	25	2
	26	30	0
	27	27	2
	28	25	2
	29	28	1
	30	22	0
	31	23	1
	32	30	2
	33	26	1
	34	33	2
	35	28	1
	CC91	Number of muscle nuclei	Number of missing nuclei/ aggregated GFP				Number of missing nuclei
	1	12	6				0	1	2	3	4	5	6	7	8	9
	2	15	6				0	1	0	3	1	5	5	2	6	3
	3	15	8			Percentage	0	3.84615	0	11.5385	3.84615	19.2308	19.2308	7.69231	23.0769	11.5385
	4	20	4			27 total
	5	18	5
	6	13	5				15.3846	50	34.6154
	7	25	3
	8	12	8
	9	12	8
	10	25	3
	11	12	8
	12	12	8
	13	12	8
	14	9	7
	15	26	1
	16	12	9
	17	12	9
	18	15	5
	19	12	9
	20	13	5
	21	11	8
	22	13	7
	23	18	3
	24	12	6
	25	15	5
	26	10	6
	27	16	6
	Meth	Number of muscle nuclei	Number of missing nuclei/ aggregated GFP				Number of missing nuclei
	1	30	3				0	1	2	3	4	5	6	7	8	9
	2	28	3				0	1	2	6	1	3	3	2	0	0
	3	30	2			Percentage	0	5.55556	11.1111	33.3333	5.55556	16.6667	16.6667	11.1111	0	0
	4	26	6			18 total
	5	28	2
	6	28	3				50	50
	7	34	1
	8	30	7
	9	28	6
	10	28	3
	11	25	7
	12	28	5
	13	28	3
	14	25	4
	15	30	6
	16	33	3
	17	30	5
	18	28	5
	Homo	Number of muscle nuclei	Number of missing nuclei/ aggregated GFP				Number of missing nuclei
	1	28	1				0	1	2	3	4	5	6	7	8	9
	2	33	2				0	6	8	3
	3	31	1			Percentage	0	33.3333	50	16.6667
	4	30	3			18 total
	5	30	2
	6	32	2
	7	28	1
	8	33	2
	9	31	1
	10	30	3
	11	30	2
	12	32	2
	13	28	1
	14	33	2
	15	31	1
	16	30	3
	17	30	2
	18	32	2
	Cys	Number of muscle nuclei	Number of missing nuclei/ aggregated GFP				Number of missing nuclei
	1	30	1				0	1	2	3	4	5	6	7	8	9
	2	30	3				1	3	0	4	3	1	0	1	0	0
	3	28	0			Percentage	7.69231	23.0769	0	30.7692	23.0769	7.69231	0	7.69231	0	0
	4	30	3			13 total
	5	28	5				61.5385	38.4615
	6	29	4
	7	27	3
	8	33	3
	9	33	1
	10	30	7
	11	31	4
	12	28	4
	13	30	1
	Glut	Number of muscle nuclei	Number of missing nuclei/ aggregated GFP				Number of missing nuclei
	1	32	2				0	1	2	3	4	5	6	7	8	9
	2	30	2				2	5	3	4
	3	30	3			Percentage	14.2857	35.7143	21.4286	28.5714
	4	31	1			14 total
	5	34	1
	6	31	1
	7	30	1
	8	30	0
	9	30	3
	10	26	0
	11	28	1
	12	28	3
	13	32	2
	14	30	3
	Tau	Number of muscle nuclei	Number of missing nuclei/ aggregated GFP				Number of missing nuclei
	1	28	4				0	1	2	3	4	5	6	7	8	9
	2	30	2				0	4	4	0	8
	3	31	1			Percentage	0	25	25	0	50
	4	31	4			16 total
	5	28	4
	6	30	2
	7	31	1
	8	31	4
	9	28	4
	10	30	2
	11	31	1
	12	31	4
	13	28	4
	14	30	2
	15	31	1
	16	31	4
