# Supplementary material for: Sulfur amino acid supplementation displays therapeutic potential in a C. elegans model of Duchenne muscular dystrophy
Source: Commun Biol. 2022 Nov 16;5:1255. doi: 10.1038/s42003-022-04212-z (PMC9668843; doi:10.1038/s42003-022-04212-z)
Supplement: Supplementary file 7 — Supplementary Data 5 [file 42003_2022_4212_MOESM7_ESM.xlsx]

## Sheet: Sheet1
						Mitochondrial GFP
																						% for per worm basis
	CB5600		Degree of disorganisation				No. muscle cells analysed				Normalised								Raw						% norm
			Linear	Moderate	Severe						Linear	Moderate	Severe				CB5600 D1		Linear	Moderate	Severe		# muscle cells		Linear	Moderate	Severe
			218	26	0			244			89.3443	10.6557	0
																		Animal 1	11	1			12		91.6667	8.33333	0
	CC91		Degree of disorganisation								Normalised							Animal 2	13	2			15		86.6667	13.3333	0
			Linear	Moderate	Severe						Linear	Moderate	Severe					Animal 3	10	2			12		83.3333	16.6667	0
			15	56	181			252			5.95238	22.2222	71.8254					Animal 4	10	2			12		83.3333	16.6667	0
																		Animal 5	12	2			14		85.7143	14.2857	0
																		Animal 6	10	2			12		83.3333	16.6667	0
	Meth		Degree of disorganisation				No. muscle cells analysed				Normalised							Animal 7	8				8		100	0	0
			Linear	Moderate	Severe						Linear	Moderate	Severe					Animal 8	12				12		100	0	0
			60	114	92			266			22.5564	42.8571	34.5865					Animal 9	8	2			10		80	20	0
																		Animal 10	12				12		100	0	0
	Homo		Degree of disorganisation								Normalised							Animal 11	12				12		100	0	0
			Linear	Moderate	Severe						Linear	Moderate	Severe					Animal 12	12				12		100	0	0
			54	125	45			224			24.1071	55.8036	20.0893					Animal 13	8				8		100	0	0
																		Animal 14	14	2			16		87.5	12.5	0
																		Animal 15	12				12		100	0	0
	Cys		Degree of disorganisation				No. muscle cells analysed				Normalised							Animal 16	10	4			14		71.4286	28.5714	0
			Linear	Moderate	Severe						Linear	Moderate	Severe					Animal 17	12				12		100	0	0
			58	113	75			246			23.5772	45.935	30.4878					Animal 18	10	2			12		83.3333	16.6667	0
																		Animal 19	12	4			16		75	25	0
	Tau		Degree of disorganisation								Normalised							Animal 20	10	1			11		90.9091	9.09091	0
			Linear	Moderate	Severe						Linear	Moderate	Severe
			63	105	60			228			27.6316	46.0526	26.3158
																									90.1109	9.88907	0
	Glut		Degree of disorganisation				No. muscle cells analysed				Normalised
			Linear	Moderate	Severe						Linear	Moderate	Severe						Raw						% norm
			62	110	50			222			27.9279	49.5495	22.5225				CC91		Linear	Moderate	Severe		# muscle cells		Linear	Moderate	Severe
																		Animal 1	3	4	7		14		21.4286	28.5714	50
																		Animal 2		6	10		16		0	37.5	62.5
																		Animal 3	2	7	3		12		16.6667	58.3333	25
																		Animal 4		3	8		11		0	27.2727	72.7273
																		Animal 5	10	2			12		83.3333	16.6667	0
																		Animal 6		4	8		12		0	33.3333	66.6667
																		Animal 7		2	10		12		0	16.6667	83.3333
																		Animal 8			12		12		0	0	100
																		Animal 9		2	8		10		0	20	80
																		Animal 10		8	8		16		0	50	50
																		Animal 11		4	8		12		0	33.3333	66.6667
																		Animal 12			18		18		0	0	100
																		Animal 13		2	6		8		0	25	75
																		Animal 14			10		10		0	0	100
																		Animal 15			12		12		0	0	100
																		Animal 16			14		14		0	0	100
																		Animal 17			16		16		0	0	100
																		Animal 18		3	9		12		0	25	75
																		Animal 19		5	6		11		0	45.4545	54.5455
																		Animal 20		4	8		12		0	33.3333	66.6667
																									6.07143	22.5233	71.4053
																			Raw						% norm
																	Meth		Linear	Moderate	Severe		# muscle cells		Linear	Moderate	Severe
																		Animal 1	3	5	1		9		33.3333	55.5556	11.1111
																		Animal 2	4	5	1		10		40	50	10
																		Animal 3		2	10		12		0	16.6667	83.3333
																		Animal 4		1	6		7		0	14.2857	85.7143
																		Animal 5	4	7	3		14		28.5714	50	21.4286
																		Animal 6		4	8		12		0	33.3333	66.6667
																		Animal 7	5	3	4		12		41.6667	25	33.3333
																		Animal 8	7	5	5		17		41.1765	29.4118	29.4118
																		Animal 9	4	5	8		17		23.5294	29.4118	47.0588
																		Animal 10	2	10	3		15		13.3333	66.6667	20
																		Animal 11	5	4	4		13		38.4615	30.7692	30.7692
																		Animal 12	2	7	4		13		15.3846	53.8462	30.7692
																		Animal 13		4	5		9		0	44.4444	55.5556
																		Animal 14		4	9		13		0	30.7692	69.2308
																		Animal 15	5	5	5		15		33.3333	33.3333	33.3333
																		Animal 16	6	9	3		18		33.3333	50	16.6667
																		Animal 17	3	12	3		18		16.6667	66.6667	16.6667
																		Animal 18	8	8			16		50	50	0
																		Animal 19	2	8	2		12		16.6667	66.6667	16.6667
																		Animal 20		6	8		14		0	42.8571	57.1429
																									21.2728	41.9842	36.7429
																			Raw						% norm
																	Homo		Linear	Moderate	Severe		# muscle cells		Linear	Moderate	Severe
																		Animal 1	4	10	3		17		23.5294	58.8235	17.6471
																		Animal 2	4	8	4		16		25	50	25
																		Animal 3	4	3	1		8		50	37.5	12.5
																		Animal 4	1	6	3		10		10	60	30
																		Animal 5	3	2	3		8		37.5	25	37.5
																		Animal 6	2	4	4		10		20	40	40
																		Animal 7	1	3	4		8		12.5	37.5	50
																		Animal 8	3	9	2		14		21.4286	64.2857	14.2857
																		Animal 9	2	10	3		15		13.3333	66.6667	20
																		Animal 10	6	8	2		16		37.5	50	12.5
																		Animal 11	5	7	2		14		35.7143	50	14.2857
																		Animal 12	3	8	2		13		23.0769	61.5385	15.3846
																		Animal 13	2	3	1		6		33.3333	50	16.6667
																		Animal 14		10			10		0	100	0
																		Animal 15	3	9			12		25	75	0
																		Animal 16	3	3			6		50	50	0
																		Animal 17	3	8	2		13		23.0769	61.5385	15.3846
																		Animal 18	2	5	3		10		20	50	30
																		Animal 19	1	4	3		8		12.5	50	37.5
																		Animal 20	2	5	3		10		20	50	30
																									24.6746	54.3926	20.9327
																			Raw						% norm
																	cys		Linear	Moderate	Severe		# muscle cells		Linear	Moderate	Severe
																		Animal 1	2	2	8		12		16.6667	16.6667	66.6667
																		Animal 2	2	5	3		10		20	50	30
																		Animal 3	3	5	2		10		30	50	20
																		Animal 4	3	3	4		10		30	30	40
																		Animal 5	4	7	1		12		33.3333	58.3333	8.33333
																		Animal 6	5	4	3		12		41.6667	33.3333	25
																		Animal 7	2	9	3		14		14.2857	64.2857	21.4286
																		Animal 8	5	5	2		12		41.6667	41.6667	16.6667
																		Animal 9		8	4		12		0	66.6667	33.3333
																		Animal 10	5	6	4		15		33.3333	40	26.6667
																		Animal 11		9	8		17		0	52.9412	47.0588
																		Animal 12	4	5	4		13		30.7692	38.4615	30.7692
																		Animal 13	2	6	3		11		18.1818	54.5455	27.2727
																		Animal 14	4	7	3		14		28.5714	50	21.4286
																		Animal 15	2	4	4		10		20	40	40
																		Animal 16	2	7	5		14		14.2857	50	35.7143
																		Animal 17	6	6	2		14		42.8571	42.8571	14.2857
																		Animal 18		8	6		14		0	57.1429	42.8571
																		Animal 19	3	4	3		10		30	40	30
																		Animal 20	4	3	3		10		40	30	30
																									24.2809	45.345	30.3741
																			Raw						% norm
																	tau		Linear	Moderate	Severe		# muscle cells		Linear	Moderate	Severe
																		Animal 1	5	7	2		14		35.7143	50	14.2857
																		Animal 2	6	4			10		60	40	0
																		Animal 3	6	5	1		12		50	41.6667	8.33333
																		Animal 4		7	1		8		0	87.5	12.5
																		Animal 5	5	4	1		10		50	40	10
																		Animal 6		6	5		11		0	54.5455	45.4545
																		Animal 7	5	3	5		13		38.4615	23.0769	38.4615
																		Animal 8	3	8	2		13		23.0769	61.5385	15.3846
																		Animal 9	2	5	3		10		20	50	30
																		Animal 10		8	3		11		0	72.7273	27.2727
																		Animal 11		5	5		10		0	50	50
																		Animal 12	2	5	3		10		20	50	30
																		Animal 13	2	6	3		11		18.1818	54.5455	27.2727
																		Animal 14	5	3	2		10		50	30	20
																		Animal 15	6	2	3		11		54.5455	18.1818	27.2727
																		Animal 16	3	3	5		11		27.2727	27.2727	45.4545
																		Animal 17	2	7	2		11		18.1818	63.6364	18.1818
																		Animal 18	3	5	5		13		23.0769	38.4615	38.4615
																		Animal 19	4	8	4		16		25	50	25
																		Animal 20	4	4	5		13		30.7692	30.7692	38.4615
																									27.214	46.6961	26.0899
																			Raw						% norm
																	glut		Linear	Moderate	Severe		# muscle cells		Linear	Moderate	Severe
																		Animal 1	1	6	6		13		7.69231	46.1538	46.1538
																		Animal 2	5	5	3		13		38.4615	38.4615	23.0769
																		Animal 3		16	2		18		0	88.8889	11.1111
																		Animal 4	5	5	2		12		41.6667	41.6667	16.6667
																		Animal 5	3	5	2		10		30	50	20
																		Animal 6	6	2	2		10		60	20	20
																		Animal 7	3	5	2		10		30	50	20
																		Animal 8	2	5	3		10		20	50	30
																		Animal 9	1	7	2		10		10	70	20
																		Animal 10	5	4	3		12		41.6667	33.3333	25
																		Animal 11	4	3	2		9		44.4444	33.3333	22.2222
																		Animal 12	5	5	2		12		41.6667	41.6667	16.6667
																		Animal 13	4	5	3		12		33.3333	41.6667	25
																		Animal 14	4		2		6		66.6667	0	33.3333
																		Animal 15		11	1		12		0	91.6667	8.33333
																		Animal 16	3	4	3		10		30	40	30
																		Animal 17		8	2		10		0	80	20
																		Animal 18	4	3	3		10		40	30	30
																		Animal 19	3	7	2		12		25	58.3333	16.6667
																		Animal 20	4	4	3		11		36.3636	36.3636	27.2727
																									29.8481	47.0767	23.0752
