# Supplementary material for: Sulfur amino acid supplementation displays therapeutic potential in a C. elegans model of Duchenne muscular dystrophy
Source: Commun Biol. 2022 Nov 16;5:1255. doi: 10.1038/s42003-022-04212-z (PMC9668843; doi:10.1038/s42003-022-04212-z)
Supplement: Supplementary file 8 — Supplementary Data 6 [file 42003_2022_4212_MOESM8_ESM.xlsx]

## Sheet: Sheet1
Run 1
							Mitotracker CMXRos membrane potential analysis - SAA'S																									Mito. Membrane potential run 2
	N2'S		Background							Animal quantificaiton
																						N2
			Area	Mean				Area	Mean	Min	Max	Int. density
		1	1260	3.021			1	1007282	151.802	17	255	152907406		142.25									Area	Mean
		2	1260	6.76			2	766347	166.136	35	255	127317916		156.584								1	1512	2.57								1	535047	48	255	91668791	91668791		169.083
		3	611	1.887			3	819615	131.224	32	255	107552749		121.672								2	1512	1.996								2	642601	54	255	114106297	114106297		175.324
		4	611	4.106			4	586986	192.759	27	255	113147034		183.207								3	1512	1.483								3	539981	53	255	73989291	73989291		134.777
		5	611	1.732			5	800260	224.858	71	255	179944637		215.306								4	1512	1.779								4	597308	24	255	91793012	91793012		151.433
		6	868	5.302			6	708517	88.805	12	255	62919971		79.2532								5	1512	1.966								5	614832	33	255	107327468	107327468		172.319
		7	1158	4.976			7	973362	47.743	9	255	46471179		38.191								6	961	1.226								6	699487	8	255	69635980	69635980		97.3078
		8	1158	5.539			8	853295	139.717	8	255	119219481		130.165								7	961	4.296								7	546710	58	255	95917203	95917203		173.199
		9	430	3.323			9	710127	180.133	16	255	127917567		170.581								8	961	2.172								8	627196	39	255	113837600	113837600		179.257
		10	430	3.87			10	564756	173.283	30	255	97862587		163.731								9	961	1.104								9	750036	20	255	58710501	58710501		76.0318
		11	430	24.079			11	656237	121.657	28	255	79836005		112.105								10	961	1.084								10	525337	28	255	71555952	71555952		133.964
		12	383	38.59			12	1059616	108.275	17	255	114729957		98.7231								11	961	3.079								11	801523	60	255	146028901	146028901		179.944
		13	383	8.992			13	1175765	120.743	6	255	141965953		111.192								12	961	2.088								12	723561	62	255	114470417	114470417		155.959
		14	120	20.117			14	606448	68.011	20	245	41245024		58.4589								13	1576	2.217								13	730046	29	255	102806845	102806845		138.577
		15	232	18.004			15	769985	119.278	28	255	91841942		109.726								14	1576	6.75								14	503878	38	255	79747085	79747085		156.022
		16	232	4.685			16	915713	145.35	13	255	133098941		135.798								15	1576	1.464								15	848231	17	255	101191307	101191307		117.052
		17	500	20.65			17	970633	172.939	39	255	167860492		163.387								16	1576	2.793								16	815330	68	255	142420407	142420407		172.433
		18	500	34.386			18	829708	183.235	54	255	152031329		173.683								17	1576	1.527								17	620134	32	255	76592019	76592019		121.264
		19	500	12.762			19	897446	178.06	46	255	159799540		168.508								18	2351	1.907								18	950948	25	255	174285046	174285046		181.03
		20	500	5.746			20	904569	124.814	16	255	112902747		115.262								19	2614	1.977								19	821099	40	255	126797518	126797518		152.179
		21	658	4.891			21	800630	41.323	7	213	33084218		31.7708								20	2614	1.424								20	723295	8	255	38433702	38433702		50.8918
		22	515	4.876			22	1016404	190.429	48	255	193552325		180.877								21	1387	2.858								21	592610	31	255	52873652	52873652		86.9765
		23	515	5.61			23	710002	160.211	31	255	113750319		150.659								22	1387	2.012								22	1090823	13	255	128376169	128376169		115.442
		24	515	4.736			24	673709	201.477	61	255	135736752		191.925								23	1340	4.145								23	533974	78	255	111611451	111611451		206.775
		25	1244	6.046			25	750465	66.822	12	255	50147708		57.2702								24	1340	1.209								24	800394	47	255	133025450	133025450		163.955
		26	1244	4.807			26	821665	76.276	15	255	62673302		66.724								25	1340	1.002								25	566388	30	255	68819031	68819031		119.26
		27	114	6.535			27	931547	138.147	12	255	128690171		128.595
		28	114	4.912																				2.24512															143.218
		29	493	12.436										127.985																									37.0511
		30	493	3.183										48.0917
				9.55197																		BZ33 control
																						1	1218	1.051							1	677315	12.543	2	59	8495747	8495747		10.6653
																						2	1218	3.296							2	759569	37.907	5	165	28793215	28793215		36.0293
																						3	821	1.157							3	889341	33.89	6	255	30139867	30139867		32.0122
	BZ33 Control		Background							Animal quantificaiton												4	821	1.011							4	586177	50.871	13	166	29819494	29819494		48.9932
																						5	821	0.996							5	621386	25.281	10	120	15709321	15709321		23.4031
			Area	Mean				Area	Mean	Min	Max	Int. density										6	821	1.045							6	441621	18.679	6	44	8249170	8249170		16.8013
		1	1907	1.841			1	792292	12.895	1	75	10216883		10.3727								7	821	2.374							7	613500	30.759	9	93	18870456	18870456		28.8807
		2	1907	3.292			2	1012434	10.418	2	36	10547756		7.89561								8	821	1.077							8	487285	29.616	9	61	14431358	14431358		27.7379
		3	1907	1.13			3	611619	9.606	1	32	5875452		7.08379								9	1085	1.986							9	692716	21.147	8	42	14649058	14649058		19.2693
		4	1907	2.03			4	725739	9.224	1	31	6694305		6.70151								10	1085	1.001							10	554353	15.272	3	36	8466279	8466279		13.3944
		5	1907	1.156			5	530545	4.182	0	13	2218801		1.65951								11	736	4.679							11	725427	15.145	4	55	10986272	10986272		13.2666
		6	1907	2.022			6	623542	7.102	1	24	4428115		4.57894								12	736	5.424							12	1017625	51.126	15	135	52026645	52026645		49.2476
		7	1907	1.776			7	595939	50.229	1	255	29933645		47.7068								13	736	4.966							13	704474	51.239	18	255	36096593	36096593		49.3611
		8	1907	1.987			8	689169	10.222	1	32	7044839		7.69962								14	736	0.982							14	691558	32.314	14	95	22347291	22347291		30.4365
		9	1907	2.966			9	617622	14.519	3	34	8967312		11.9965								15	605	0.959							15	741431	10.787	1	38	7997596	7997596		8.90874
		10	1907	2.013			10	728940	9.63	2	29	7020015		7.10784								16	2809	0.997							16	640793	24.826	3	70	15908535	15908535		22.9484
		11	1907	1.16			11	852186	10.913	1	36	9299534		8.38996								17	2809	0.99							17	927983	11.537	1	77	10706560	10706560		9.65949
		12	617	2.037			12	819320	11.076	2	43	9074661		8.55324								18	2809	0.999							18	914121	20.879	4	95	19086347	19086347		19.0015
		13	617	2.01			13	984189	7.63	1	56	7509234		5.10726								19	2809	1.533							19	608080	18.327	2	78	11144420	11144420		16.4493
		14	1158	6.125			14	628067	38.052	6	166	23899206		35.5294								20	2809	1.001							20	618618	11.141	1	40	6891963	6891963		9.26294
		15	1158	3.771			15	657231	9.156	2	31	6017531		6.63328								21	2809	3.601							21	578999	22.294	4	49	12907933	12907933		20.4156
		16	1158	6.403			16	823137	17.593	5	56	14481558		15.0705								22	2809	3.679							22	572580	18.564	1	255	10629431	10629431		16.6861
		17	1158	3.65			17	858850	10.663	3	40	9158117		8.14063								23	2809	1							23	994673	19.52	1	184	19416346	19416346		17.6424
		18	1158	2.305			18	679180	8.901	2	24	6045137		6.37803								24	2809	1.058							24	599640	27.436	1	70	16451784	16451784		25.5581
		19	1158	2.596			19	1128257	7.865	1	165	8874230		5.34283								25	2809	1.019							25	655791	23.926	7	91	15690355	15690355		22.0479
		20	1158	3.74			20	619080	22.077	4	98	13667578		19.5546								26	2809	0.946							26	575997	14.929	2	43	8599087	8599087		13.0511
		21	1227	3.415			21	770776	9.7	1	45	7476485		7.17734
		22	203	4.877			22	990405	19.187	6	159	19002790		16.6643										1.87796															23.1204
		23	203	2.015			23	1040659	10.295	1	80	10713919		7.77271																									11.7995
		24	203	2.325			24	688189	4.682	0	24	3222293		2.15967
		25	203	0.966			25	686197	9.955	0	39	6830835		7.43202
		26	203	1			26	748983	5.58	0	92	4179561		3.05771								GYY1437
		27	203	1.005			27	658905	39.335	1	255	25917915		36.8122
		28	203	1.02			28	577519	11.723	1	45	6770006		9.19996
																						1	513	0.951							1	830092	10.233	0	37	8494563	8494563		8.66712
				2.52261										11.4921								2	1700	0.975							2	819141	17.505	3	47	14339073	14339073		15.9389
														10.7573								3	1700	2.06							3	571539	31.865	8	121	18212142	18212142		30.2989
																						4	1700	3.649							4	560520	24.244	6	64	13589081	13589081		22.6775
																						5	1700	1.202							5	1087095	95.805	12	255	104149303	104149303		94.239
																						6	1700	0.996							6	672024	146.751	24	255	98620311	98620311		145.185
																						7	1700	2.771							7	941550	172.687	14	255	162593490	162593490		171.121
	Taurine		Background							Animal quantificaiton												8	884	2.948							8	632371	19.26	5	45	12179246	12179246		17.6935
																						9	884	0.997							9	900857	126.481	10	255	113941640	113941640		124.915
			Area	Mean				Area	Mean	Min	Max	Int. density										10	838	1.801							10	583806	37.133	5	185	21678263	21678263		35.5665
		1	2111	1.057																		11	838	0.986							11	537637	27.289	10	100	14671799	14671799		25.7233
		2	2881	3.212			1	639697	15.246	1	37	9752944		13.3122								12	838	1							12	706016	103.459	15	255	73043645	73043645		101.893
		3	2881	1.916			2	971485	60.826	23	198	59091821		58.8923								13	2161	1.059							13	738016	114.785	38	255	84713345	84713345		113.219
		4	2881	0.976			3	1044254	72.028	7	255	75215006		70.0935								14	2161	1.002							14	634220	79.372	15	255	50339470	50339470		77.8061
		5	2987	2.937			4	1020180	41.064	0	255	41892561		39.1299								15	2161	1.923							15	657224	35.689	7	110	23455892	23455892		34.1232
		6	1082	3.012			5	893511	129.067	17	255	115322740		127.133								16	1149	0.656							16	780124	66.816	13	255	52124742	52124742		65.2498
		7	1082	5.883			6	608015	18.292	7	49	11121956		16.3582								17	1149	0.908							17	746841	26.556	2	81	19833266	19833266		24.99
		8	1082	2.986			7	902434	51.563	17	163	46531863		49.6286								18	1204	2.858							18	724030	29.62	14	65	21445655	21445655		28.0537
		9	365	4.258			8	562617	31.829	9	158	17907456		29.8949								19	1204	2.328							19	617212	32.923	9	135	20320412	20320412		31.3567
		10	365	3.049			9	561570	26.194	9	75	14710037		24.2605								20	1204	1.001							20	539375	42.307	8	255	22819444	22819444		40.741
		11	816	1.996			10	653355	45.237	6	238	29555736		43.3029								21	1204	0.997							21	687175	28.042	7	103	19269949	19269949		26.4761
		12	2798	0.998			11	745767	25.97	1	99	19367756		24.0363								22	1204	0.902							22	472482	90.892	3	255	42944958	42944958		89.3261
		13	1043	2.017			12	575772	124.463	10	255	71662142		122.529								23	580	1.009							23	765772	21.717	1	79	16630211	16630211		20.1508
		14	1043	1.376			13	982630	176.089	49	255	173029864		174.155								24	696	0.997							24	506115	45.499	2	255	23027551	23027551		43.9325
		15	650	1.411			14	870900	116.104	37	255	101114686		114.17								25	696	3.178
		16	1218	0.4			15	772925	83.832	8	255	64795620		81.8977																									57.8893
		17	1218	1.029			16	843664	26.599	0	88	22440341		24.6647										1.56616															44.7987
		18	1218	0.874			17	687285	56.628	11	148	38919821		54.6944
		19	1218	0.985			18	777434	166.244	18	255	129243857		164.31
		20	1624	1.256			19	810388	35.556	11	155	28814244		33.6221
		21	1624	1.031			20	493297	17.753	3	48	8757589		15.8192								Taurine
		22	1624	1.259			21	889248	17.798	3	46	15826913		15.8641
		23	558	1.249			22	949640	18.203	1	65	17286024		16.2687								1	580	10.312							1	766947	72.459	6	241	55571975	55571975		70.3147
		24	558	1.249			23	723164	20.52	1	85	14839488		18.5862								2	580	1							2	755182	33.215	7	98	25083272	25083272		31.0708
																						3	947	1.101							3	575164	49.796	16	139	28640850	28640850		47.6519
				1.934										57.9401								4	947	1.275							4	565578	84.298	10	255	47677221	47677221		82.1542
														48.2886								5	947	1.008							5	623953	77.172	10	255	48151796	48151796		75.0281
																						6	947	0.999							6	595529	69.762	11	255	41545011	41545011		67.6175
																						7	947	1.231							7	655565	105.758	11	255	69330982	69330982		103.614
																						8	947	0.999							8	684237	39.438	13	147	26984598	26984598		37.2935
	GYY1437		Background							Animal quantificaiton												9	947	1.004							9	534230	28.531	4	81	15241929	15241929		26.3866
																						10	947	2.026							10	602645	88.064	9	255	53071560	53071560		85.9203
			Area	Mean				Area	Mean	Min	Max	Int. density										11	947	1							11	637112	78.9	16	255	50267954	50267954		76.7557
		1	854	2.088			1	600180	40.581	12	151	24355848		38.6776								12	947	1.223							12	640972	94.244	13	255	60408057	60408057		92.1004
		2	854	1.384			2	646004	30.493	6	79	19698889		28.5902								13	947	1.869							13	646516	51.426	21	140	33247724	33247724		49.282
		3	2529	1.01			7	651474	27.578	5	136	17966665		25.6752								14	947	1.021							14	816576	53.943	9	222	44048616	44048616		51.799
		4	2529	0.966			8	1040957	26.044	5	110	27110472		24.1405								15	947	2.607							15	606245	33.23	9	69	20145560	20145560		31.086
		5	2529	2.669			9	1038182	39.233	4	140	40731354		37.3301								16	947	1.989							16	674289	92.19	28	255	62162550	62162550		90.0457
		6	2529	1.015			10	775614	34.382	7	255	26667195		32.4788								17	947	3.1							17	855130	99.142	19	255	84779474	84779474		96.9982
		7	2529	1.501			11	997240	27.497	3	151	27421459		25.5941								18	744	2.387							18	681989	37.969	1	124	25894316	25894316		35.8248
		8	379	0.881			13	817622	41.214	5	181	33697165		39.3104								19	744	2.325							19	855162	38.909	6	88	33273525	33273525		36.765
		9	1241	1.207			14	741930	34.792	4	245	25813062		32.8885								20	744	0.999							20	942858	23.326	2	95	21993366	21993366		21.1822
		10	1241	1.932			15	1008206	64.449	9	255	64977711		62.5456								21	744	3.43							21	562308	177.458	42	255	99785773	99785773		175.313
		11	4767	0.987			16	1000674	62.162	11	255	62203564		60.2584								22	744	10.066							22	1020965	190.357	53	255	194347919	194347919		188.213
		12	1126	1.036			17	662089	20.22	6	52	13387426		18.3167								23	744	0.941							23	854467	33.967	5	151	29023763	29023763		31.8231
		13	58	2.397			21	1041485	22.071	6	83	22986975		20.1681								24	744	1							24	928749	24.03	6	88	22318120	22318120		21.8863
		14	58	1.483			23	585110	24.16	5	103	14136515		22.2572								25	744	0.883							25	774526	21.551	1	76	16691534	16691534		19.4066
		15	58	1.086			24	933325	65.578	8	255	61205507		63.6746								26	744	0.898							26	619657	43.431	6	169	26912335	26912335		41.287
		16	58	3.086			25	643226	20.706	4	60	13318873		18.8031								27	744	1.196							27	918762	60.211	4	218	55319864	55319864		58.0673
		17	58	2.259			26	662766	33.859	5	106	22440738		31.9559
		18	58	2.121			27	825414	28.624	6	161	23626613		26.7207										2.14404															64.6254
		19	58	3.086			28	905189	50.619	8	157	45819396		48.7153																									41.6015
		20	58	2.897			29	723749	57.842	14	255	41862941		55.9385
		21	58	3.534			30	1003596	71.19	14	255	71446455		69.2872
		22	788	3.247			31	1006497	49.572	8	225	49893791		47.6685								Methionine
				1.90327										37.7725
														15.6614								1	1730	4.877							1	895170	123.511	19	255	110563696	110563696		121.03
																						2	1730	1.001							2	834370	50.347	12	185	42007844	42007844		47.8651
																						3	1730	1.314							3	527348	43.572	11	253	22977606	22977606		41.0903
																						4	1730	1.02							4	470918	15.053	5	39	7088497	7088497		12.5708
																						5	1730	3.184							5	782129	115.44	15	255	90289252	90289252		112.959
																						6	1730	3.931							6	879153	113.534	38	255	99813946	99813946		111.053
																						7	1730	3.34							7	639171	110.994	24	255	70943947	70943947		108.512
																						8	3569	0.932							8	789861	16.239	1	36	12826598	12826598		13.7574
																						9	3569	3.14							9	597743	129.59	17	255	77461388	77461388		127.108
																						10	2110	0.997							10	905590	46.498	15	216	42108533	42108533		44.0168
																						11	2110	0.832							11	723422	49.147	3	224	35554235	35554235		46.6656
																						12	2110	0.982							12	727638	30.524	5	216	22210464	22210464		28.0424
	Cysteine		Background							Animal quantificaiton												13	2110	2.466							13	1009121	51.612	12	255	52083084	52083084		49.1307
																						14	2110	9.884							14	675704	31.653	1	171	21388099	21388099		29.1714
			Area	Mean				Area	Mean	Min	Max	Int. density										15	2110	1.007							15	577188	10.682	0	36	6165345	6165345		8.20003
																						16	2110	0.999							16	1046413	48.625	10	255	50882042	50882042		46.1435
		1	308	1.107			1	596035	28.01	6	206	16695051		25.9614								17	2110	0.996							17	841525	110.39	16	255	92895687	92895687		107.908
		2	308	1.114			2	609584	17.724	2	55	10804148		15.6751								18	2110	3.768
		3	308	1.023			3	588306	12.765	3	37	7509482		10.7158
		4	308	0.997			4	705577	8.307	2	21	5861054		6.25801										2.48167															62.072
		5	308	0.877			5	816330	11.131	2	43	9086551		9.08224																									40.9489
		6	308	1.662			6	711512	14.006	2	255	9965555		11.9574
		7	308	5.919			7	780764	16.195	7	47	12644655		14.1465
		8	447	1.049			8	766741	45.146	7	161	34615354		43.0973								Homocysteine
		9	447	2.065			9	615316	44.66	6	180	27480132		42.6115
		10	447	2.978			10	445039	32.937	7	132	14658382		30.8886								1	741	2.356							1	596352	139.583	35	255	83240707	83240707		137.904
		11	447	2.286			11	569646	12.137	4	37	6913875		10.0884								2	741	1.931							2	542690	158.111	21	255	85804990	85804990		156.432
		12	1960	1.756			12	603220	16.437	5	55	9915068		14.3882								3	741	1							3	635633	51.002	11	132	32418797	32418797		49.3234
		13	714	2.986			13	734243	14.51	3	43	10653836		12.4612								4	2544	1.861							4	798500	35.768	9	244	28560564	28560564		34.0888
		14	714	2.979			14	769531	25.226	5	69	19411912		23.1769								5	2544	2.141							5	976784	122.05	17	255	119216748	119216748		120.371
		15	714	2.716			15	787567	21.509	4	49	16940095		19.4607								6	2136	1.204							6	1072515	57.759	3	255	61946938	61946938		56.0796
		16	3659	4.018			16	964984	33.934	6	255	32745338		31.8848								7	2136	2.038							7	949371	47.972	9	255	45542869	45542869		46.2926
		17	3659	2.616			17	753650	24.207	6	66	18243915		22.1587								8	2136	1.983							8	839846	38.75	5	154	32544079	32544079		37.0711
		18	3659	1.357			18	891468	25.374	3	74	22620465		23.3257								9	2136	5.061							9	954923	127.374	25	255	121632096	121632096		125.695
		19	3659	1.065			19	936882	22.399	2	131	20985446		20.3505								10	2136	3.603							10	637442	154.889	35	255	98732946	98732946		153.21
		20	3659	1.3			20	616455	11.713	3	54	7220498		9.6642								11	302	3.04							11	879575	72.725	17	255	63966695	63966695		71.0455
		21	3659	1.991			21	509785	21.412	7	59	10915762		19.3637								12	302	3.543							12	620054	38.123	8	87	23638431	23638431		36.4442
		22	982	2.005			22	926077	16.107	2	43	14916709		14.0587								13	302	1.156							13	733311	48.5	3	114	35565885	35565885		46.8214
		23	982	2.027			23	697191	15.781	5	35	11002367		13.7323								14	302	1.927							14	905536	25.712	5	116	23283149	23283149		24.033
		24	982	1.992			24	964718	22.292	2	77	21505320		20.2431								15	302	0.96							15	616412	28.496	4	91	17565452	17565452		26.8173
		25	982	1.984			25	682977	16.785	3	61	11463936		14.7365								16	302	0.987							16	914035	56.393	9	255	51545291	51545291		54.7141
		26	380	1.997			26	628772	12.611	2	45	7929748		10.5627								17	302	0.96							17	857737	46.849	12	255	40184151	40184151		45.17
		27	380	1.45			27	666684	8.746	2	31	5830811		6.69725								18	302	1.076							18	517787	49.994	17	125	25886009	25886009		48.3145
																						19	302	0.838							19	606431	18.807	7	50	11405124	11405124		17.128
				2.04874										18.398								20	302	0.868							20	566380	53.933	6	148	30546307	30546307		52.2535
														9.56674								21	1201	0.971							21	744679	36.825	5	135	27423009	27423009		35.1463
																						22	2822	0.836							22	756431	30.737	6	68	23250447	23250447		29.058
																						23	2822	1.201							23	897972	91.822	10	255	82453683	82453683		90.1431
																						24	2822	1.102							24	591109	45.809	7	114	27078303	27078303		44.1303
	Methionine		Background							Animal quantificaiton												25	2822	1.01							25	700349	52.181	8	196	36545059	36545059		50.5022
																						26	2822	0.661							26	614920	43.676	12	192	26857292	26857292		41.9971
			Area	Mean				Area	Mean	Min	Max	Int. density										27	2822	1.019							27	831138	66.598	10	241	55351954	55351954		64.9188
		1	1857	0.995			1	1001907	5.273	1	24	5282959		2.35748										1.679															62.7817
		2	1857	5.096			2	689322	20.708	6	55	14274329		17.7924																									39.4518
		3	629	4.647			3	791013	36.179	6	255	28618443		33.2641
		4	317	5.028			4	652919	26.826	9	73	17515009		23.9103
		5	317	4.237			5	864702	11.417	5	31	9872593		8.50191								AP39 100nM
		6	317	4.107			6	710852	6.47	3	20	4599180		3.55453
		7	317	7.927			7	997024	15.01	8	37	14965006		12.0942								1	643	0.743							1	835548	63.953	6	255	53435984	53435984		61.5456
		8	935	8.021			8	980897	11.286	4	96	11070797		8.37097								2	643	0.739							2	460777	36.913	1	114	17008833	17008833		34.5057
		9	935	4.074			9	702686	13.229	5	57	9295841		10.3136								3	2605	0.908							3	960074	42.308	2	255	40619059	40619059		39.9006
		10	631	6.219			10	712967	49.167	6	205	35054678		46.2519								4	2605	1.008							4	1026362	56.982	5	255	58484367	58484367		54.5745
		11	631	6.908			11	681081	33.299	6	194	22679148		30.3833								5	2605	2.268							5	622753	145.799	25	255	90796654	90796654		143.391
		12	631	5.222			12	741434	10.186	4	33	7552574		7.27101								6	2605	0.992							6	616102	41.768	6	255	25733046	25733046		39.3598
		13	288	2.365			13	918229	7.662	2	28	7035314		4.7464								7	2605	2.37							7	648409	147.961	38	255	95938953	95938953		145.553
		14	288	2			14	907284	4.933	1	23	4475807		2.01776								8	2605	2.97							8	536000	98.672	28	255	52888303	52888303		96.2645
		15	441	1.052			15	646117	7.106	1	32	4591100		4.19025								9	2605	0.972							9	636136	66.786	9	255	42485125	42485125		64.3786
		16	441	0.998			16	1038455	3.148	1	92	3268670		0.232199								10	2605	0.999							10	601656	103.916	18	255	62521808	62521808		101.509
		17	441	0.995			17	648003	5.058	1	32	3277814		2.1429								11	2512	4.126							11	946418	92.214	12	255	87273033	87273033		89.8064
		18	441	0.998			18	687436	4.635	1	39	3185969		1.71914								12	2512	3.359							12	625912	28.32	6	135	17725571	17725571		25.9119
		19	441	1.098			19	725521	8.381	1	39	6080368		5.46526								13	2512	2.235							13	886519	69.892	6	255	61960393	61960393		67.4841
		20	391	1.023			20	766014	9.032	2	35	6918399		6.11626								14	321	3.087							14	730736	42.018	6	255	30704156	30704156		39.6105
		21	391	1.363			21	672217	9.468	2	139	6364487		6.55248								15	321	1.268							15	911322	20.838	3	162	18989818	18989818		18.43
		22	1054	1.142			22	539703	4.286	1	21	2313318		1.37085								16	321	9.551							16	880870	85.367	8	255	75197231	75197231		82.9593
		23	1054	1.046			23	511593	7.41	2	29	3790720		4.49421								17	321	1.984							17	984040	42.85	5	203	42166075	42166075		40.4423
		24	615	0.987			24	631176	18.635	2	182	11762224		15.72								18	321	1.798							18	701256	169.339	17	255	118749713	118749713		166.931
		25	615	0.984			25	561709	4.852	1	19	2725292		1.93636								19	321	1.508							19	749685	153.047	23	255	114736929	114736929		150.639
		26	615	1			26	759068	3.626	1	26	2752645		0.71092								20	1113	4.637							20	947642	95.142	13	255	90160652	90160652		92.7344
		27	330	1.127			27	791611	9.325	0	45	7381586		6.40934								21	1113	3.039							21	981068	100.723	4	255	98816493	98816493		98.3157
		28	330	0.973			28	796329	5.973	1	32	4756197		3.05722
																								2.40767															78.7737
				2.91543										9.67668																									42.9785
														10.9987
	Homocysteine		Background							Animal quantificaiton
			Area	Mean				Area	Mean	Min	Max	Int. density										Cysteine
		1	1687	0.999			1	732883	13.137	3	255	9628143		11.7923								1	747	1.89							1	735799	92.691	9	255	68202198	68202198		89.5532
		2	1687	0.999			2	665157	11.211	2	68	7457338		9.86632								2	747	2.021							2	735799	51.396	5	255	37817121	37817121		48.2579
		3	1683	1.002			3	906401	29.015	5	88	26299620		27.6704								3	747	1.888							3	778553	24.443	2	109	19030526	19030526		21.3053
		4	1683	2.981			4	624267	91.488	7	255	57113032		90.1431								4	747	6.653							4	778553	20.915	6	227	16283432	16283432		17.7769
		5	1683	1.342			5	613184	39.317	5	168	24108258		37.9714								5	747	1.017							5	605623	20.355	1	53	12327446	12327446		17.2169
		6	1683	1.215			6	897625	13.394	1	60	12022970		12.0491								6	747	1.221							6	535651	43.538	5	255	23321289	23321289		40.4001
		7	1683	1.977			7	820598	8.81	3	35	7229783		7.46531								7	747	2.6							7	535651	15.018	1	46	8044235	8044235		11.8795
		8	1683	0.996			8	598610	10.192	3	51	6101278		8.84733								8	747	1.988							8	535651	21.094	1	53	11298837	11298837		17.9555
		9	480	1.096			9	860476	14.234	3	47	12248300		12.8893								9	747	1.116							9	903512	69.221	13	255	62542279	62542279		66.0832
		10	222	1.995			10	721709	16.061	2	50	11591651		14.7163								10	747	1.024							10	772406	26.98	6	255	20839470	20839470		23.8418
		11	759	2.245			11	938329	8.835	2	28	8290327		7.49013								11	747	1.992							11	642749	46.534	11	195	29909675	29909675		43.3959
		12	759	3.2			12	550706	7.864	2	21	4330769		6.51895								12	747	8.66							12	535436	69.125	22	255	37011924	37011924		65.9867
		13	759	1.022			13	821025	20.811	6	89	17086152		19.4657								13	1437	3.632							13	601887	106.827	20	255	64297560	64297560		103.688
		14	759	1.762			14	1062859	11.5	3	40	12222411		10.1545								14	1437	2.929							14	752780	86.843	15	255	65373308	65373308		83.7044
		15	759	0.863			15	952552	9.204	2	41	8766988		7.85861								15	286	2.119							15	882563	33.272	11	107	29365056	29365056		30.1343
		16	759	0.877			16	865921	5.915	1	28	5122035		4.57005								16	522	2.125							16	706853	26.817	4	90	18955645	18955645		23.6788
		17	261	0.92			17	586624	14.643	2	66	8590210		13.2984								17	1943	1.973							17	795767	71.726	6	255	57077520	57077520		68.5883
		18	261	0.927			18	467142	4.574	0	23	2136610		3.22871								18	1221	3.079							18	1028174	67.241	12	233	69135351	69135351		64.1028
		19	261	1			19	1032996	18.24	1	88	18842055		16.8951								19	1221	7.588							19	849989	55.22	8	255	46936564	46936564		52.0821
		20	261	1.372			20	886787	10.505	2	46	9315603		9.15982								20	1221	5.441							20	587607	26.97	6	97	15847700	15847700		23.8318
		21	261	1.05			21	747448	7.534	1	28	5631546		6.18929								21	1221	4.976							21	899689	82.303	9	255	74047215	74047215		79.165
		22	261	1.138			22	702929	27.488	3	102	19321838		26.1425								22	1368	3.861							22	667097	79.345	5	255	52930738	52930738		76.2068
		23	261	1			23	609730	12.146	2	57	7405934		10.8012								23	1255	2.384
		24	1535	0.994			24	537339	17.151	4	70	9216035		15.8062																									48.5834
		25	1535	0.997			25	590298	9.761	1	82	5761846		8.41583										3.13813															27.0949
		26	1535	1.003			26	455843	14.791	3	49	6742426		13.446
				1.34508										15.8789								Glutathione
														16.6822
																						1	2332	1.011							1	800328	79.604	18	241	63709097	63709097		77.8962
																						2	2332	0.995							2	962771	84.576	4	255	81427482	81427482		82.8686
	Glutathione		Background							Animal quantificaiton												3	2332	0.821							3	950169	36.48	7	229	34662461	34662461		34.7728
																						4	2332	1							4	842877	91.26	12	255	76920641	76920641		89.5521
			Area	Mean				Area	Mean	Min	Max	Int. density										5	2332	0.822							5	743948	42.99	1	194	31982163	31982163		41.2822
																						6	1232	0.871							6	791975	34.11	5	121	27014197	27014197		32.4024
		1	3523	0.933			1	413712	61.789	11	144	25562991		59.9818								7	1232	0.897							7	861027	17.516	3	59	15082142	15082142		15.8089
		2	3523	0.981			2	848774	15.99	1	45	13571861		14.1825								8	1065	0.949							8	920233	41.345	6	150	38047051	38047051		39.6375
		3	3523	0.93			3	769514	25.594	3	76	19695293		23.787								9	1065	1.993							9	682406	180.487	59	255	123165454	123165454		178.78
		4	3523	2.231			4	804993	49.727	2	226	40029541		47.9191								10	1065	1.001							10	746065	66.859	6	255	49881012	49881012		65.1512
		5	3523	1.896			5	594607	30.727	7	80	18270677		28.9198								11	1065	2.033							11	853281	41.532	7	255	35438838	35438838		39.8249
		6	3523	2.331			6	756355	49.742	6	255	37622728		47.9347								12	1065	1.401							12	783884	34.586	4	105	27111585	27111585		32.8787
		7	3523	1.857			7	922126	96.761	13	255	89226006		94.9537								13	915	1.617							13	990740	131.364	4	255	130147653	130147653		129.657
		8	3523	1.92			8	862432	72.318	6	255	62369767		70.511								14	915	1.009							14	780342	70.577	14	255	55073893	55073893		68.869
		9	3523	1.985			9	874243	18.92	4	128	16540681		17.1125								15	2537	0.838							15	851461	38.729	12	185	32976538	32976538		37.0218
		10	1749	3.747			10	616567	38.095	6	255	23488031		36.2874								16	2537	1.087							16	669141	115.194	19	255	77081149	77081149		113.487
		11	1749	2.677			11	606034	14.519	4	44	8799142		12.7117								17	1442	1							17	783957	80.772	3	255	63321671	63321671		79.0643
		12	1749	2.012			12	518173	28.267	10	74	14646967		26.4591								18	1442	1							18	652143	49.247	9	124	32116317	32116317		47.5398
		13	1482	1.925			13	929616	18.202	6	255	16920407		16.394								19	1561	2.006							19	940491	87.443	23	255	82239242	82239242		85.7353
		14	1482	1.982			14	932807	32.553	4	124	30365405		30.7452								20	1461	1.064							20	673424	43.424	3	133	29243001	29243001		41.7168
		15	1482	1.956			15	830881	50.614	12	155	42054111		48.8064								21	1461	13.962							21	809191	52.762	7	255	42694570	42694570		51.0545
		16	1482	1.973			16	652892	125.569	14	255	81982996		123.762								22	1461	1.869							22	687319	36.536	6	179	25111799	25111799		34.8283
		17	1482	3.967			17	900395	130.453	11	255	117458912		128.645								23	1461	0.975							23	610390	48.359	4	255	29517588	29517588		46.651
		18	1482	0.962			18	596941	28.789	6	89	17185175		26.9812								24	1461	1.383							24	713798	94.074	16	255	67149731	67149731		92.3663
		19	1482	0.887			19	790749	24.339	3	71	19245670		22.531								25	1461	1.085							25	562781	107.417	31	231	60452146	60452146		105.709
		20	1482	0.899			20	857654	56.068	4	255	48086881		54.2604
		21	1482	0.977			21	629741	19.139	3	63	12052590		17.3315										1.70756															66.5822
		22	1482	0.737			22	595637	13.53	2	37	8059066		11.7227																									36.8188
				1.8075										43.7245
														33.2171
	AP39		Background							Animal quantificaiton
			Area	Mean				Area	Mean	Min	Max	Int. density
		1	1986	1.606			1	978203	8.389	1	37	8205929		6.79111
		2	1986	0.998			2	960062	86.376	10	255	82926033		84.778
		3	1986	1.225			3	900006	27.463	4	74	24717213		25.8657
		4	1986	0.998			4	960684	70.345	14	255	67579651		68.7477
		5	1986	0.989			5	752613	78.957	8	255	59424033		77.3593
		6	1142	1.365			6	609648	22.547	4	51	13745840		20.9495
		7	1142	1.269			7	777991	105.313	12	255	81932309		103.715
		8	667	1			8	696784	39.849	6	255	27766133		38.2513
		9	667	3.391			9	855054	117.689	10	255	100630639		116.092
		10	667	3.829			10	590642	41.689	13	152	24623535		40.0918
		11	667	0.994			11	557884	16.252	5	76	9066908		14.6547
		12	667	1.022			12	900367	10.985	2	42	9890541		9.38734
		13	667	0.981			13	1050428	17.504	2	93	18387184		15.9068
		14	667	0.921			14	841354	9.151	2	29	7699601		7.55377
		15	667	2.007			15	905170	5.766	2	23	5219284		4.16841
		16	291	1.938			16	985073	6.627	1	37	6527784		5.02903
		17	291	0.763			17	653881	37.994	5	90	24843873		36.3968
		18	291	0.773			18	673357	89.612	11	255	60341102		88.0147
		19	318	1.987			19	1085631	8.515	2	43	9243730		6.91695
		20	113	2.009			20	782002	11.995	2	41	9380059		10.3973
		21	1829	2.016			21	608978	32.79	13	134	19968666		31.1928
		22	1829	3.045			22	619480	19.993	6	89	12385296		18.3954
		23	1829	2.89			23	795070	16.129	2	113	12824019		14.5318
		24	176	1.267			24	720896	21.49	3	125	15492089		19.8924
		25	248	1			25	795649	15.11	3	58	12022141		13.5122
		26	929	0.983			26	869916	15.68	2	40	13640298		14.0824
		27	544	1.871			27	551368	9.917	2	28	5467698		8.31894
				1.59767										33.3701
														32.5131
