# Supplementary material for: Sulfur amino acid supplementation displays therapeutic potential in a C. elegans model of Duchenne muscular dystrophy
Source: Commun Biol. 2022 Nov 16;5:1255. doi: 10.1038/s42003-022-04212-z (PMC9668843; doi:10.1038/s42003-022-04212-z)
Supplement: Supplementary file 9 — Supplementary Data 7 [file 42003_2022_4212_MOESM9_ESM.xlsx]

## Sheet: Sheet1
											MitoSOX intensity analysis
						Image analysis performed on raw red signal images (of terminal bulb). Subsuquent fire LUT placed for visual clarity using the same values for each condition
		Run 1
		N2		Background								Worm analysis								GYY (quenches probe directly)
			1	3970	1.985					1	19330	74.037	1431139	1431139		72.1177				1	3218	1.893			1	16501	3.57	58903	58903		0.738218
			2	1866	2.025					2	25288	54.624	1381334	1381334		52.7046				2	3218	0.965			2	18117	2.861	51839	51839		0.0299013
			3	1866	1.875					3	27462	48.356	1327948	1327948		46.4363				3	3218	4.016			3	20251	1.116	22607	22607		-1.7151
			4	1866	2.043					4	27530	63.896	1759058	1759058		61.9765				4	3218	1.148			4	15920	4.037	64262	64262		1.20511
			5	1866	2.018					5	24323	52.843	1285307	1285307		50.9237				5	7593	1.217			5	26210	2.247	58894	58894		-0.584439
			6	3202	2.004					6	22428	65.939	1478882	1478882		64.0196				6	2778	1.018			6	31759	6.29	199775	199775		3.4589
			7	3202	0.65					7	21987	14.808	325581	325581		12.8884				7	1556	1.029			7	29227	7.451	217760	217760		4.6192
			8	3202	2.033					8	26305	44.888	1180772	1180772		42.9682				8	1645	1.005			8	30741	14.82	455572	455572		11.9882
			9	3202	2.01					9	22084	42.581	940356	940356		40.6613				9	1079	13.192			9	31274	14.702	459787	459787		11.8704
			10	1112	2.001					10	37977	31.487	1195769	1195769		29.5671
			11	1112	2.201					11	32381	51.246	1659401	1659401		49.3266						2.83144
			12	3056	2.069					12	27218	48.081	1308680	1308680		46.1619
			13	5168	2.02					13	30718	49.09	1507933	1507933		47.17
			14	5168	1.998					14	24094	84.696	2040658	2040658		82.7762
			15	5168	1.861					15	30505	47.401	1445978	1445978		45.4818
					1.91953											49.6787
																16.12
		BZ33
			1	2589	1.941					1	26178	66.492	1740630	1740630		64.8999
			2	2589	2.019					2	29973	63.599	1906266	1906266		62.0073
			3	2589	1.643					3	32111	46.592	1496105	1496105		44.9995
			4	2589	1.916					4	25336	62.18	1575403	1575403		60.5882
			5	2589	1.897					5	27119	64.063	1737322	1737322		62.4707
			6	2589	1.455					6	30611	57.172	1750106	1750106		55.5803
			7	2589	1.01					7	29085	53.639	1560077	1560077		52.0464
			8	2589	1.173					8	28039	77.814	2181820	2181820		76.2216
			9	2589	1.513					9	24099	65.472	1577818	1577818		63.8802
			10	3395	1.953					10	26535	82.639	2192813	2192813		81.0463
			11	358	0.994					11	26664	63.335	1688755	1688755		61.7425
					1.59218											62.3166
																9.57005
		AP39 100pM
			1	3585	0.984					1	26920	63.001	1695982	1695982		61.7693
			2	3585	1.037					2	27728	77.918	2160508	2160508		76.6864
			3	3585	1.175					3	27585	56.523	1559181	1559181		55.2913
			4	3585	0.998					4	24779	60.034	1487574	1487574		58.8022
			5	3585	1.355					5	29301	49.291	1444262	1444262		48.059
			6	3585	1.823					6	25858	78.475	2029215	2029215		77.2438
			7	3585	1.396					7	25432	54.391	1383275	1383275		53.1596
			8	3585	1.084					8	30229	73.43	2219716	2219716		72.1985
					1.2315											62.9013
																10.4485
		Glutathione
			1	5277	1					1	24179	68.074	1645964	1645964		67.1133
			2	5277	1.433					2	25391	70.043	1778456	1778456		69.0819
			3	5277	1.005					3	22820	61.276	1398319	1398319		60.3152
			4	5277	0.995					4	28779	51.129	1471452	1471452		50.1685
			5	5277	0.994					5	26078	63.763	1662818	1662818		62.8024
			6	5277	1.001					6	24569	60.531	1487197	1487197		59.5706
			7	5277	1.008					7	25264	78.168	1974836	1974836		77.2072
			8	5277	1.052					8	23467	60.818	1427215	1427215		59.8571
			9	5277	0					9	22483	51.085	1148543	1148543		50.1241
			10	5277	1.015					10	29028	57.247	1661761	1661761		56.286
			11	3431	1.02					11	24788	76.102	1886410	1886410		75.1409
			12	3431	1.007					12	25740	55.979	1440902	1440902		55.0183
					0.960833											61.8905
																8.44831
		Taurine	1	2583	3.086					1	27435	71.728	1967858	1967858		68.9506
			2	2583	2.985					2	26932	67.701	1823315	1823315		64.9232
			3	3399	2.907					3	25807	47.735	1231889	1231889		44.9572
			4	3399	2.402					4	31035	68.646	2130428	2130428		65.8685
			5	3399	2.475					5	25452	52.875	1345785	1345785		50.098
			6	3399	2.474					6	30370	53.572	1626989	1626989		50.7948
			7	3399	2.748					7	26655	61.091	1628373	1628373		58.3133
			8	3399	2.931					8	25758	56.856	1464506	1464506		54.0789
			9	3399	2.989					9	33422	70.702	2362989	2362989		67.9242
					2.77744											58.4343
																8.3433
		Methionine
			1	1972	1.999					1	29092	37.905	1102742	1102742		35.1468
			2	3044	1.98					2	42068	29.516	1241669	1241669		26.7572
			3	3044	2.288					3	27248	50.129	1365920	1365920		47.3706
			4	969	2.137					4	25401	53.205	1351460	1351460		50.4464
			5	969	7.71					5	24307	52.61	1278797	1278797		49.8517
			6	969	2.106					6	22990	75.374	1732857	1732857		72.6158
			7	969	2.033					7	27125	39.171	1062511	1062511		36.4124
			8	969	2.378					8	27899	60.251	1680943	1680943		57.4925
			9	969	2.196					9	25171	59.074	1486942	1486942		56.3151
					2.75856											48.0454
																13.0201
		Homocysteine
			1	1451	1.259					1	24852	62.096	1543200	1543200		60.8706
			2	3116	1.34					2	27282	67.482	1841032	1841032		66.2566
			3	3116	1.429					3	40508	47.82	1937100	1937100		46.5952
			4	3116	1.084					4	37371	59.184	2211782	2211782		57.9594
			5	3116	1.002					5	29769	65.361	1945726	1945726		64.1358
			6	3116	1.003					6	27101	56.469	1530370	1530370		55.2441
			7	1415	1.016					7	22680	77.433	1756177	1756177		76.2078
			8	1415	1.3					8	32597	56.78	1850854	1850854		55.5549
			9	7167	1.876					9	26658	77.68	2070781	2070781		76.4545
			10	1877	1.048					10	28765	55.357	1592352	1592352		54.1323
			11	1877	1.118					11	32190	70.414	2266630	2266630		69.1891
					1.225											62.0546
																8.9905
		Cysteine
			1	1632	1.009					1	28518	58.886	1679314	1679314		57.7734
			2	1632	1.735					2	28644	56.252	1611288	1611288		55.1395
			3	4436	1.03					3	26320	70.302	1850343	1850343		69.1891
			4	4436	1.304					4	25949	48.639	1262133	1262133		47.5263
			5	4436	1.007					5	23345	51.418	1200351	1200351		50.3052
			6	4436	1.032					6	26534	67.076	1779791	1779791		65.9632
			7	4436	0.961					7	22366	66.314	1483170	1483170		65.2009
			8	4436	1.034					8	22034	60.065	1323470	1323470		58.9522
			9	4436	1.008					9	25595	68.206	1745728	1745728		67.0931
			10	4436	1.007					10	23207	81.34	1887647	1887647		80.2269
					1.1127											61.737
																9.24975
		Run 2
		N2	1	7645	2.025					1	31001	25.587	793234	793234		23.5913
			2	2864	2.329					2	29068	33	959233	959233		31.0036
			3	1911	1.966					3	27861	28.738	800660	800660		26.7416
			4	1911	2.87					4	28118	38.072	1070498	1070498		36.0756
			5	1911	2.828					5	28506	38.83	1106881	1106881		36.8337
			6	2938	1.158					6	23083	28.591	659960	659960		26.5947
			7	5853	2.036					7	33088	28.349	938015	938015		26.353
			8	5853	1.015					8	29901	21.846	653204	653204		19.8495
			9	5853	2.795					9	28712	28.373	814633	814633		26.3765
			10	5175	1.991					10	27204	28.073	763694	763694		26.0768
			11	5175	1.991					11	26455	34.097	902041	902041		32.1011
			12	5175	1.018					12	28451	22.429	638138	638138		20.4333
			13	5175	1.99					13	25685	36.862	946797	946797		34.8658
			14	5175	1.933					14	32023	30.615	980386	980386		28.619
					1.99607											28.2511
																5.15098
		BZ33
			1	4599	1.903					1	28841	33.349	961828	961828		31.1919
			2	4696	2.776					2	27313	36.491	996683	996683		34.3337
			3	4696	1.976					3	25892	31.28	809898	809898		29.1224
			4	4696	2.412					4	25776	42.995	1108242	1108242		40.8377
			5	4696	1.987					5	28842	50.971	1470117	1470117		48.814
			6	4696	2.028					6	28265	45.075	1274036	1274036		42.9173
			7	4696	2.818					7	28028	41.129	1152768	1152768		38.9717
			8	4696	2.247					8	27266	69.375	1891577	1891577		67.2175
			9	2502	3.153					9	25753	38.604	994178	994178		36.4469
			10	2502	1.888					10	27061	50.539	1367649	1367649		48.3821
			11	2502	2.163					11	24684	69.938	1726355	1726355		67.7808
			12	6343	0.991					12	28085	21.471	603002	603002		19.3132
			13	7889	1.786					13	26250	49.231	1292317	1292317		47.0737
			14	7889	2.076					14	30019	26.594	798334	798334		24.4369
					2.15743											41.2028
																13.6574
		AP39 100nM
			1	4108	1.002					1	25015	31.711	793240	793240		29.6006
			2	1980	2.007					2	26887	32.197	865679	865679		30.087
			3	1980	2.643					3	26088	31.649	825663	825663		29.5392
			4	1980	1.758					4	19632	35.88	704403	704403		33.7704
			5	1174	1.784					5	29857	33.037	986383	986383		30.927
			6	1174	0.786					6	21919	20.802	455949	455949		18.6916
			7	1174	0.859					7	30082	11.289	339586	339586		9.17875
			8	1174	2.971					8	29236	36.501	1067144	1067144		34.3911
			9	1174	1.928					9	28622	25.353	725657	725657		23.2432
			10	2645	2.547					10	26359	42.371	1116856	1116856		40.261
			11	2645	2.126					11	30445	28.206	858740	858740		26.0963
			12	2645	3.428					12	21554	44.156	951730	951730		42.0457
			13	2645	2.605					13	24488	28.41	695701	695701		26.2999
			14	2645	3.095					14	30198	22.133	668362	668362		20.0227
					2.10993											28.1539
																8.33643
		Glutathione
			1	1738	1.999					1	30586	24.544	750690	750690		22.9471
			2	2691	1.997					2	28444	44.864	1276111	1276111		43.2675
			3	2691	1.987					3	27586	44.137	1217573	1217573		42.5409
			4	2691	1.182					4	14108	61.416	866461	866461		59.8198
			5	2691	1.017					5	30911	25.794	797324	797324		24.1977
			6	2531	0.998					6	26930	30.457	820201	820201		28.8603
			7	2531	0.994					7	29161	30.443	887734	887734		28.846
			8	2531	2.047					8	30127	40.362	1215973	1215973		38.7651
			9	2531	0.783					9	35699	13.98	499073	499073		12.3835
			10	2531	1.934					10	25439	32.023	814621	814621		30.426
			11	2531	2.249					11	29225	38.265	1118299	1118299		36.6686
			12	7374	1.971					12	31238	35.002	1093392	1093392		33.4055
					1.5965											33.5107
																11.5617
		Taurine
			1	3444	2.308					1	32081	28.66	919434	919434		26.4755
			2	3444	0.873					2	32610	33.179	1081974	1081974		30.995
			3	3444	1.674					3	28632	47.705	1365892	1365892		45.5208
			4	3444	2.823					4	28831	40.727	1174204	1174204		38.5429
			5	3444	1.966					5	31688	39.214	1242609	1242609		37.0296
			6	3444	1.849					6	32597	46.591	1518726	1518726		44.4067
			7	3444	2.742					7	26568	26.52	704576	704576		24.3355
			8	3444	2.683					8	25029	25.814	646100	646100		23.6298
			9	3444	2.083					9	28129	49.045	1379587	1379587		46.8608
			10	3444	2.606					10	31857	44.998	1433504	1433504		42.8138
			11	3444	1.948					11	28688	29.188	837348	837348		27.0038
			12	3444	1.754					12	27910	46.989	1311462	1311462		44.8047
			13	3444	2.607					13	30941	28.108	869700	869700		25.9241
			14	3444	1.97					14	30088	35.923	1080847	1080847		33.7386
			15	3444	2.175					15	32230	42.902	1382726	1382726		40.7176
			16	3444	2.887					16	32322	33.193	1072875	1072875		31.0091
					2.18425											35.238
																8.06631
		Methionine
			1	4604	1.641					1	32320	36.787	1188950	1188950		34.5888
			2	4604	2.275					2	33245	50.425	1676365	1676365		48.2266
			3	2469	2.148					3	22086	50.217	1109096	1109096		48.0192
			4	2469	3.284					4	21838	60.682	1325178	1325178		58.4842
			5	2469	1.753					5	21726	7.737	168102	168102		5.53937
			6	1950	1.994					6	28973	39.698	1150163	1150163		37.4998
			7	1950	2.803					7	35420	49.558	1755345	1755345		47.36
			8	1950	1.999					8	23695	42.659	1010806	1010806		40.461
			9	1950	2.001					9	29652	40.469	1199997	1199997		38.2713
			10	1950	2.504					10	31891	23.039	734733	734733		20.8409
			11	1950	1.975					11	30042	31.262	939177	939177		29.0641
			12	1950	1.999					12	31885	26.627	848994	848994		24.4288
					2.198											36.0653
																13.8367
		Homocysteine
			16	627	1.493					1	31642	44.373	1404044	1404044		42.8584
			17	627	1.563					2	20398	18.088	368949	368949		16.5731
			18	627	1.45					3	29184	43.673	1274563	1274563		42.1589
			19	627	1.313					4	35010	67.763	2372372	2372372		66.2483
			20	627	1.005					5	24430	13.784	336746	336746		12.2697
			21	627	0.987					6	24088	13.399	322744	322744		11.8841
			22	627	1.683					7	28041	46.69	1309232	1309232		45.1755
			23	627	0.973					8	30794	12.206	375883	375883		10.692
			24	627	1.097					9	31361	22.525	706397	706397		21.0103
			25	627	1.021					10	30025	54.008	1621585	1621585		52.4934
			26	627	1.48					11	27000	58.759	1586498	1586498		57.2448
			27	627	2.099					12	25400	38.76	984503	984503		37.2456
			28	627	2.352					13	32555	41.083	1337441	1337441		39.5681
			29	627	1.931					14	32504	31.248	1015699	1015699		29.734
			30	854	2.269					15	31589	50.786	1604276	1604276		49.2715
					1.5144											35.6285
																17.1705
		Cysteine
			1	2250	2.244					1	30857	33.851	1044552	1044552		32.0801
			2	2250	1.88					2	33115	39.291	1301125	1301125		37.5198
			3	2250	1.815					3	28142	29.599	832985	832985		27.828
			4	2250	1.743					4	29024	29.563	858024	858024		27.7913
			5	2250	1.204					5	27361	31.819	870593	870593		30.0474
			6	2250	1.026					6	29585	38.964	1152743	1152743		37.1925
			7	2250	1.311					7	27664	21.759	601928	601928		19.9872
			8	2250	0.966					8	34274	26.45	906537	906537		24.6784
			9	2250	1.991					9	28429	35.237	1001739	1001739		33.4652
			10	2250	2.092					10	27839	33.968	945645	945645		32.197
			11	2250	2.07					11	29421	37.075	1090791	1090791		35.3039
			12	2250	1.949					12	35024	47.851	1675934	1675934		46.0797
			13	2250	2.736					13	26503	48.441	1283824	1283824		46.6694
					1.77131											33.1415
																7.35825
