# Supplementary material for: Sulfur amino acid supplementation displays therapeutic potential in a C. elegans model of Duchenne muscular dystrophy
Source: Commun Biol. 2022 Nov 16;5:1255. doi: 10.1038/s42003-022-04212-z (PMC9668843; doi:10.1038/s42003-022-04212-z)
Supplement: Supplementary file 10 — Supplementary Data 8 [file 42003_2022_4212_MOESM10_ESM.xlsx]

## Sheet: WT
Worm	Image	Blank	Bent	Relaxed	Bent-blank	Relaxed-blank	Ratio
1	1.4	1.459	23.044	51.923	21.585	50.464	0.427731
2	1.7	1.405	35.274	98.091	33.869	96.686	0.350299
3	2.1	1.355	22.893	47.837	21.538	46.482	0.463362
4	2.4	1.407	24.281	76.756	22.874	75.349	0.303574
5	2.7	1.295	13.469	26.302	12.174	25.007	0.486824
6	3.1	1.381	19.119	48.585	17.738	47.204	0.375773
7	3.6	1.341	19.485	36.213	18.144	34.872	0.520303
8	4.2	1.435	34.492	91.485	33.057	90.05	0.367096
9	4.5	1.759	31.64	78.498	29.881	76.739	0.389385
10	5.2	1.356	29.2	53.417	27.844	52.061	0.534834
11	5.5	1.508	50.641	86.467	49.133	84.959	0.578314
12	6.1	1.356	30.588	40.737	29.232	39.381	0.742287
13	6.7	1.261	32.859	84.641	31.598	83.38	0.378964
14	7.1	1.374	19.164	48.998	17.79	47.624	0.373551
15	7.5	1.314	18.849	53.55	17.535	52.236	0.335688
16	8.1	1.34	25.924	55.048	24.584	53.708	0.457734
17	8.4	1.377	17.298	47.373	15.921	45.996	0.346139
18	9.2	1.309	11.701	45.546	10.392	44.237	0.234916
19	9.6	1.3	20.204	55.321	18.904	54.021	0.349938
20	10.3	1.462	16.154	65.013	14.692	63.551	0.231184
21	11.2	1.354	14.799	48.988	13.445	47.634	0.282256
22	12.2	1.568	38.634	98.01	37.066	96.442	0.384335
23	13.3	1.372	14.529	41.345	13.157	39.973	0.329147
24	14.2	1.412	18.893	45.222	17.481	43.81	0.399018
25	15.3	1.419	25.548	72.631	24.129	71.212	0.338833
26	1.2	2.192	27.174	80.031	24.982	77.839	0.320945
27	2.2	2.094	26.927	83.487	24.833	81.393	0.3051
28	3.5	2.126	13.194	50.487	11.068	48.361	0.228862
29	4.4	1.826	21.62	57.358	19.794	55.532	0.356443
30	5.3	1.857	13.252	44.459	11.395	42.602	0.267476
31	6.5	1.934	18.742	38.581	16.808	36.647	0.458646
32	7.2	1.815	11.418	32.811	9.603	30.996	0.309814
33	8.3	1.97	11.106	35.485	9.136	33.515	0.272594
34	9.4	2.069	11.161	27.577	9.092	25.508	0.356437
35	10.4	1.912	19.756	72.348	17.844	70.436	0.253336

## Sheet: BZ33
Worm	Image	Blank	Bent	Relaxed	Bent-blank	Relaxed-blank	Ratio
1	1.2	1.436	69.515	91.523	68.079	90.087	0.755703
2	2.4	1.511	40.072	43.366	38.561	41.855	0.9213
3	3.2	1.622	28.231	60.619	26.609	58.997	0.451023
4	4.3	1.421	27.547	36.121	26.126	34.7	0.752911
5	5.2	1.39	64.597	66.032	63.207	64.642	0.977801
6	6.2	1.508	46.859	77.769	45.351	76.261	0.594681
7	7.2	1.693	72.442	75.713	70.749	74.02	0.955809
8	8.3	1.391	26.923	36.734	25.532	35.343	0.722406
9	9.3	1.321	28.774	68.705	27.453	67.384	0.407411
10	10.3	1.454	25.233	35.073	23.779	33.619	0.707308
11	10.1	1.469	35.965	40.927	34.496	39.458	0.874246
12	10.4	1.442	11.616	29.883	10.174	28.441	0.357723
13	2.2	1.4	27.951	28.877	26.551	27.477	0.966299
14	3.1	1.382	15.023	15.875	13.641	14.493	0.941213
15	4.2	1.46	21.398	41.145	19.938	39.685	0.502406
16	5.1	1.499	20.208	39.49	18.709	37.991	0.492459
17	6.1	1.369	18.866	44.43	17.497	43.061	0.406331
18	1.4	2.072	42.858	64.932	40.786	62.86	0.648839
19	2.3	1.816	43.065	59.263	41.249	57.447	0.718036
20	3.2	1.901	8.016	27.822	6.115	25.921	0.235909
21	4.3	1.839	21.306	46.86	19.467	45.021	0.432398
22	5.2	1.919	20.029	34.144	18.11	32.225	0.561986
23	6.3	1.831	26.126	59.773	24.295	57.942	0.419299
24	7.5	1.837	17.463	21.191	15.626	19.354	0.807378
25	8.3	1.868	55.776	74.311	53.908	72.443	0.744144
26	9.3	1.91	52.07	64.252	50.16	62.342	0.804594
27	10.3	1.815	12.554	30.777	10.739	28.962	0.370796

## Sheet: Methionine
Worm	Image	Blank	Bent	Relaxed	Bent-blank	Relaxed-blank	Ratio
1	1	1.494	20.318	105.253	18.824	103.759	0.18142
2	2.2	1.448	12.329	35.73	10.881	34.282	0.317397
3	2.3	1.434	12.771	40.854	11.337	39.42	0.287595
4	3.4	1.448	19.519	57.182	18.071	55.734	0.324237
5	4.3	1.493	32.597	95.27	31.104	93.777	0.33168
6	5.2	1.421	22.265	57.763	20.844	56.342	0.369955
7	6.3	1.497	54.928	99.173	53.431	97.676	0.547023
8	7.5	1.365	18.925	53.557	17.56	52.192	0.33645
9	8.2	1.467	26.157	57.848	24.69	56.381	0.437913
10	9.3	1.527	25.119	97.86	23.592	96.333	0.244901
11	10.2	1.402	18.606	46.816	17.204	45.414	0.378826
12	1.4	1.924	29.498	80.112	27.574	78.188	0.352663
13	1.5	2.168	23.889	61.779	21.721	59.611	0.364379
14	2.2	1.91	14.692	37.936	12.782	36.026	0.354799
15	2.3	1.897	15.149	43.243	13.252	41.346	0.320515

## Sheet: Homo
Worm	Image	Blank	Bent	Relaxed	Bent-blank	Relaxed-blank	Ratio
1	1.2	1.338	12.677	50.767	11.339	49.429	0.2294
2	1.3	1.401	13.807	41.405	12.406	40.004	0.310119
3	2.3	1.329	34.83	80.496	33.501	79.167	0.423169
4	2.4	1.375	35.009	89.462	33.634	88.087	0.381827
5	3.3	1.398	34.176	104.626	32.778	103.228	0.31753
6	3.4	1.464	19.385	41.469	17.921	40.005	0.447969
7	4.3	1.443	20.409	47.131	18.966	45.688	0.41512
8	5.2	1.396	18.187	49.357	16.791	47.961	0.350097
9	5.4	1.481	15.151	39.366	13.67	37.885	0.360829
10	6.2	1.424	12.759	36.944	11.335	35.52	0.319116
11	7.2	1.461	18.977	51.744	17.516	50.283	0.348348
12	7.3	1.468	16.556	54.979	15.088	53.511	0.281961
13	9.3	1.358	19.161	56.382	17.803	55.024	0.32355
14	10.3	1.451	23.475	61.066	22.024	59.615	0.369437
15	1.2	1.907	14.276	33.445	12.369	31.538	0.392194
16	1.3	1.864	10.346	31.565	8.482	29.701	0.28558
17	2.3	1.954	32.536	86.627	30.582	84.673	0.361178
18	3.2	1.906	20.263	39.846	18.357	37.94	0.483843
19	4.2	2.123	52.024	81.412	49.901	79.289	0.629356
20	5.2	1.925	11.276	32.532	9.351	30.607	0.305518
21	5.4	1.897	11.77	42.275	9.873	40.378	0.244514
22	6.3	1.982	27.728	58.762	25.746	56.78	0.453434
23	6.3	1.982	40.189	73.309	38.207	71.327	0.53566

## Sheet: Cys
Worm	Image	Blank	Bent	Relaxed	Bent-blank	Relaxed-blank	Ratio
1	1.2	1.415	16.764	38.86	15.349	37.445	0.409908
2	2.3	1.449	13.31	23.286	11.861	21.837	0.543161
3	3.3	1.491	17.893	46.157	16.402	44.666	0.367214
4	3.4	1.414	16.577	55.99	15.163	54.576	0.277833
5	4.2	1.438	13.397	31.109	11.959	29.671	0.403053
6	4.4	1.491	13.838	40.134	12.347	38.643	0.319515
7	5.2	1.454	9.769	30.131	8.315	28.677	0.289954
8	5.3	1.493	9.576	29.332	8.083	27.839	0.290348
9	6.3	1.405	34.394	48.031	32.989	46.626	0.707524
10	7.2	1.454	6.663	29.025	5.209	27.571	0.18893
11	8.3	1.474	32.452	88.775	30.978	87.301	0.354841
12	9.2	1.456	23.597	57.431	22.141	55.975	0.395552
13	10.2	1.429	22.153	50.884	20.724	49.455	0.419048
14	1.3	1.994	38.272	79.462	36.278	77.468	0.468297
15	1.4	2.108	35.602	77.778	33.494	75.67	0.442632
16	2.2	1.874	32.95	61.186	31.076	59.312	0.523941
17	2.3	1.81	33.676	67.434	31.866	65.624	0.485585
18	3.2	2.262	36.387	88.031	34.125	85.769	0.397871
19	3.3	2.001	36.127	80.072	34.126	78.071	0.437115
20	4.2	1.829	11.066	19.126	9.237	17.297	0.534023
21	5.2	1.93	14.348	24.535	12.418	22.605	0.549347
22	6.2	2.063	35.316	71.652	33.253	69.589	0.477849
23	7.3	1.876	28.684	51.558	26.808	49.682	0.539592
24	8.2	1.891	17.522	44.733	15.631	42.842	0.364852
25	9.2	2.011	37.595	73.018	35.584	71.007	0.501134
26	10.3	1.927	39.017	75.575	37.09	73.648	0.503612

## Sheet: Glut
Worm	Image	Blank	Bent	Relaxed	Bent-blank	Relaxed-blank	Ratio
1	1.5	1.485	13.191	34.257	11.706	32.772	0.357195
2	1.6	1.485	13.511	32.05	12.026	30.565	0.393457
3	2.3	1.381	31.688	79.303	30.307	77.922	0.38894
4	3.2	1.576	24.39	49.545	22.814	47.969	0.475599
5	3.2	1.576	31.13	91.123	29.554	89.547	0.330039
6	5.2	1.483	10.336	45.417	8.853	43.934	0.201507
7	5.4	1.357	14.884	40.921	13.527	39.564	0.341902
8	7.3	1.378	20.264	49.822	18.886	48.444	0.389852
9	8.2	1.483	21.434	66.678	19.951	65.195	0.30602
10	1.2	1.98	37.984	75.065	36.004	73.085	0.492632
11	1.3	2.016	20.666	48.829	18.65	46.813	0.398394
12	2.3	1.835	16.932	65.203	15.097	63.368	0.238243
13	3.3	1.877	11.523	24.817	9.646	22.94	0.420488
14	4.3	1.919	42.06	75.841	40.141	73.922	0.543018
15	5.2	2.136	45.886	105.358	43.75	103.222	0.423844
16	6.2	1.955	33.958	76.16	32.003	74.205	0.431278
17	7.4	1.865	20.215	59.465	18.35	57.6	0.318576
18	9.2	1.928	15.127	30.29	13.199	28.362	0.465376
19	10.2	1.879	19.783	41.696	17.904	39.817	0.449657
20	10.3	1.842	15.594	51.638	13.752	49.796	0.276167

## Sheet: Tau
Worm	Image	Blank	Bent	Relaxed	Bent-blank	Relaxed-blank	Ratio
1	1.2	1.464	12.517	36.593	11.053	35.129	0.31464
2	1.3	1.476	12.356	29.181	10.88	27.705	0.392709
3	2.2	1.502	20.972	80.642	19.47	79.14	0.24602
4	4.3	1.46	25.46	76.344	24	74.884	0.320496
5	5.2	1.419	32.015	59.78	30.596	58.361	0.524254
6	6.2	1.427	10.207	39.769	8.78	38.342	0.228992
7	7.2	1.451	35.473	86.982	34.022	85.531	0.397774
8	9.2	1.521	12.547	41.601	11.026	40.08	0.2751
9	9.3	1.463	18.445	33.441	16.982	31.978	0.531053
10	10.3	1.487	14.875	73.425	13.388	71.938	0.186105
11	1.2	1.862	36.226	71.313	34.364	69.451	0.494795
12	1.3	1.968	16.363	30.359	14.395	28.391	0.507027
13	2.3	1.902	12.892	34.895	10.99	32.993	0.333101
14	3.2	1.94	24.537	65.255	22.597	63.315	0.356898
15	4.2	1.826	15.426	52.147	13.6	50.321	0.270265
16	4.3	1.855	21.906	56.47	20.051	54.615	0.367134
17	5.2	1.87	16.832	34.752	14.962	32.882	0.455021
18	6.3	1.942	17.237	45.152	15.295	43.21	0.353969
19	7.2	1.871	22.841	55.206	20.97	53.335	0.393175
20	7.3	1.888	12.696	38.987	10.808	37.099	0.291329
21	8.2	1.88	13.117	41.871	11.237	39.991	0.280988
22	10.3	1.828	17.528	44.92	15.7	43.092	0.364337
