# Supplementary material for: Sulfur amino acid supplementation displays therapeutic potential in a C. elegans model of Duchenne muscular dystrophy
Source: Commun Biol. 2022 Nov 16;5:1255. doi: 10.1038/s42003-022-04212-z (PMC9668843; doi:10.1038/s42003-022-04212-z)
Supplement: Supplementary file 11 — Supplementary Data 9 [file 42003_2022_4212_MOESM11_ESM.xlsx]

## Sheet: Lev
	Time	WT	dys-1(eg33)	Meth	Homo	Cys	Glut	Tau
	0	0	0	0	0	0	0	0
	10	30	5	26.6667	15	30	15	0
	20	40	5	26.6667	15	40	15	0
	30	50	5	40	40	40	35	37.5
	40	60	20	73.3333	80	70	95	50
	50	85	85	100	85	90	95	62.5
	Time	WT	dys-1(eg33)	Meth	Homo	Cys	Glut	Tau
	0	0	0	0	0	0	0	0
	10	16.6667	10	6.66667	10	6.66667	20	13.3333
	20	36.6667	10	26.6667	20	46.6667	33.3333	26.6667
	30	50	30	66.6667	80	63.3333	80	86.6667
	40	50	40	73.3333	80	70	86.6667	86.6667
	Time	WT	dys-1(eg33)	Meth	Homo	Cys	Glut	Tau
	0	0	0	0	0	0	0	0
	10	16.6667	0	16	35	20	16	15
	20	20	0	36	55	55	44	30
	30	36.6667	20	64	80	75	84	60
	40	43.3333	33.3333	80	80	85	88	80
