# Supplementary material for: Sulfur amino acid supplementation displays therapeutic potential in a C. elegans model of Duchenne muscular dystrophy
Source: Commun Biol. 2022 Nov 16;5:1255. doi: 10.1038/s42003-022-04212-z (PMC9668843; doi:10.1038/s42003-022-04212-z)
Supplement: Supplementary file 12 — Supplementary Data 10 [file 42003_2022_4212_MOESM12_ESM.xlsx]

## Sheet: JNK-1
	Raw value							Multiplied by 6
	N2						6
	12	11	10	13	8			72	66	60	78	48
	13	12	11	12	13			78	72	66	72	78
	12	12	11	12	14			72	72	66	72	84
	12	11	10	10	11			72	66	60	60	66
	14	15	10	15	13			84	90	60	90	78
	10	12	13	13	13			60	72	78	78	78
	12	13	12	10	11			72	78	72	60	66
	13	10	12	10	10			78	60	72	60	60
	12	14	11	10	14			72	84	66	60	84
	12	17	13	15	16			72	102	78	90	96
	14	12	15	12	15			84	72	90	72	90
	12	10	10	13	9			72	60	60	78	54
	15	14	11	8	12			90	84	66	48	72
	14	11	12	12	12			84	66	72	72	72
	11	13	13	9	15			66	78	78	54	90
	12	10	10	13	12			72	60	60	78	72
	13	12	12	9	9			78	72	72	54	54
	13	11	9	12	12			78	66	54	72	72
	14	15	15	15	10			84	90	90	90	60
	13	15	14	15	12			78	90	84	90	72
	4	5	4	2	4			24	30	24	12	24
	11	10	13	8	9			66	60	78	48	54
	10	14	8	10	8			60	84	48	60	48
	17	17	20	23	22			102	102	120	138	132
	4	5	4	4	3			24	30	24	24	18
	10	8	10	8	10			60	48	60	48	60
	11	15	11	17	15			66	90	66	102	90
	12	17	12	10	11			72	102	72	60	66
	6	5	5	6	6			36	30	30	36	36
	8	7	7	7	7			48	42	42	42	42
	BZ33
	11	11	13	12	10			66	66	78	72	60
	5	8	6	12	9			30	48	36	72	54
	7	5	6	7	1			42	30	36	42	6
	4	8	7	5	8			24	48	42	30	48
	8	4	7	3	6			48	24	42	18	36
	10	10	12	8	4			60	60	72	48	24
	11	4	4	2	5			66	24	24	12	30
	8	5	4	8	9			48	30	24	48	54
	8	7	2	6	6			48	42	12	36	36
	5	4	5	6	5			30	24	30	36	30
	10	10	6	10	5			60	60	36	60	30
	4	7	6	7	5			24	42	36	42	30
	10	6	2	9	6			60	36	12	54	36
	7	4	6	2	7			42	24	36	12	42
	10	10	4	10	8			60	60	24	60	48
	7	7	6	7	9			42	42	36	42	54
	5	7	8	6	6			30	42	48	36	36
	5	10	4	10	4			30	60	24	60	24
	6	6	3	9	7			36	36	18	54	42
	3	7	6	6	7			18	42	36	36	42
	3	10	10	10	8			18	60	60	60	48
	4	10	9	4	4			24	60	54	24	24
	7	8	4	2	2			42	48	24	12	12
	3	3	5	4	3			18	18	30	24	18
	3	6	6	6	6			18	36	36	36	36
	6	8	7	6	6			36	48	42	36	36
	5	3	6	4	6			30	18	36	24	36
	4	3	3	3	7			24	18	18	18	42
	3	4	3	4	1			18	24	18	24	6
	4	4	4	8	4			24	24	24	48	24
	Meth
	9	8	11	8	9			54	48	66	48	54
	11	7	4	7	6			66	42	24	42	36
	10	8	7	3	7			60	48	42	18	42
	6	6	7	6	7			36	36	42	36	42
	8	6	5	5	8			48	36	30	30	48
	8	7	3	3	3			48	42	18	18	18
	11	11	10	12	10			66	66	60	72	60
	10	10	8	9	7			60	60	48	54	42
	11	11	8	11	12			66	66	48	66	72
	3	5	10	10	8			18	30	60	60	48
	8	7	2	4	7			48	42	12	24	42
	6	5	5	4	5			36	30	30	24	30
	8	7	9	6	8			48	42	54	36	48
	10	7	7	7	9			60	42	42	42	54
	8	8	10	8	8			48	48	60	48	48
	8	7	9	10	6			48	42	54	60	36
	8	7	6	8	6			48	42	36	48	36
	10	10	11	10	10			60	60	66	60	60
	8	8	8	9	9			48	48	48	54	54
	8	4	6	8	12			48	24	36	48	72
	10	10	9	9	7			60	60	54	54	42
	9	6	6	6	6			54	36	36	36	36
	7	8	6	5	6			42	48	36	30	36
	8	6	6	7	8			48	36	36	42	48
	8	8	8	9	9			48	48	48	54	54
	8	4	6	8	12			48	24	36	48	72
	10	10	9	9	7			60	60	54	54	42
	11	11	8	11	12			66	66	48	66	72
	3	5	10	10	8			18	30	60	60	48
	8	7	2	4	7			48	42	12	24	42
	Homo
	10	10	13	13	12			60	60	78	78	72
	10	12	8	10	10			60	72	48	60	60
	6	9	8	10	11			36	54	48	60	66
	11	11	10	3	5			66	66	60	18	30
	12	12	3	10	12			72	72	18	60	72
	14	15	12	5	15			84	90	72	30	90
	10	10	10	11	9			60	60	60	66	54
	8	5	6	3	6			48	30	36	18	36
	6	15	6	9	8			36	90	36	54	48
	8	12	11	8	6			48	72	66	48	36
	4	9	7	10	6			24	54	42	60	36
	8	8	8	7	3			48	48	48	42	18
	9	12	12	10	8			54	72	72	60	48
	10	9	7	9	10			60	54	42	54	60
	9	7	7	7	8			54	42	42	42	48
	11	10	10	9	8			66	60	60	54	48
	5	5	5	4	4			30	30	30	24	24
	7	9	12	10	7			42	54	72	60	42
	10	9	6	9	9			60	54	36	54	54
	4	3	3	4	5			24	18	18	24	30
	3	4	4	3	2			18	24	24	18	12
	10	11	8	10	8			60	66	48	60	48
	11	12	10	9	7			66	72	60	54	42
	6	5	6	8	5			36	30	36	48	30
	8	9	7	7	8			48	54	42	42	48
	11	12	11	10	9			66	72	66	60	54
	8	7	8	8	3			48	42	48	48	18
	12	9	11	11	6			72	54	66	66	36
	9	11	11	12	10			54	66	66	72	60
	8	12	12	11	9			48	72	72	66	54
	Cys
	4	3	5	6	1			24	18	30	36	6
	10	9	7	7	7			60	54	42	42	42
	3	5	5	8	8			18	30	30	48	48
	5	4	4	6	5			30	24	24	36	30
	2	10	12	5	12			12	60	72	30	72
	10	10	11	10	9			60	60	66	60	54
	13	11	12	13	6			78	66	72	78	36
	8	8	8	8	8			48	48	48	48	48
	11	4	7	5	6			66	24	42	30	36
	6	10	3	10	6			36	60	18	60	36
	10	9	12	10	12			60	54	72	60	72
	9	9	8	5	4			54	54	48	30	24
	5	4	5	5	6			30	24	30	30	36
	2	2	1	2	2			12	12	6	12	12
	4	4	4	3	47			24	24	24	18	282
	13	10	12	12	10			78	60	72	72	60
	9	9	10	8	9			54	54	60	48	54
	10	8	10	10	9			60	48	60	60	54
	6	8	3	3	6			36	48	18	18	36
	4	11	7	5	15			24	66	42	30	90
	12	10	8	12	10			72	60	48	72	60
	8	10	12	10	9			48	60	72	60	54
	14	12	14	12	12			84	72	84	72	72
	14	8	13	12	14			84	48	78	72	84
	7	5	8	9	7			42	30	48	54	42
	5	3	3	2	1			30	18	18	12	6
	7	8	10	8	8			42	48	60	48	48
	10	9	8	10	10			60	54	48	60	60
	4	12	11	16	13			24	72	66	96	78
	10	10	13	10	7			60	60	78	60	42
	Glut
	11	9	9	10	10			66	54	54	60	60
	5	12	7	8	8			30	72	42	48	48
	3	3	4	6	6			18	18	24	36	36
	5	4	4	8	6			30	24	24	48	36
	6	6	10	6	6			36	36	60	36	36
	13	12	10	12	11			78	72	60	72	66
	2	2	3	3	3			12	12	18	18	18
	14	12	11	12	10			84	72	66	72	60
	12	13	13	5	1			72	78	78	30	6
	13	12	12	11	12			78	72	72	66	72
	7	9	9	11	9			42	54	54	66	54
	10	7	5	6	9			60	42	30	36	54
	7	7	7	7	5			42	42	42	42	30
	7	8	5	8	6			42	48	30	48	36
	9	12	10	12	10			54	72	60	72	60
	8	7	4	8	9			48	42	24	48	54
	10	8	10	10	9			60	48	60	60	54
	9	10	8	12	8			54	60	48	72	48
	7	10	12	13	14			42	60	72	78	84
	7	8	7	8	8			42	48	42	48	48
	11	12	10	13	13			66	72	60	78	78
	9	8	8	8	6			54	48	48	48	36
	8	8	6	9	8			48	48	36	54	48
	12	12	9	13	5			72	72	54	78	30
	3	2	3	2	3			18	12	18	12	18
	12	14	16	16	16			72	84	96	96	96
	3	8	10	9	9			18	48	60	54	54
	7	10	12	10	10			42	60	72	60	60
	4	4	2	4	4			24	24	12	24	24
	14	14	12	11	10			84	84	72	66	60
	6	9	7	6	5			36	54	42	36	30
	4	10	10	9	11			24	60	60	54	66
	Taurine
	10	12	12	12	11			60	72	72	72	66
	6	4	3	3	5			36	24	18	18	30
	6	10	8	11	11			36	60	48	66	66
	6	6	9	6	6			36	36	54	36	36
	12	11	12	12	4			72	66	72	72	24
	9	8	7	9	8			54	48	42	54	48
	2	7	10	8	9			12	42	60	48	54
	12	12	10	9	9			72	72	60	54	54
	12	13	11	10	10			72	78	66	60	60
	10	10	8	9	8			60	60	48	54	48
	6	7	6	6	8			36	42	36	36	48
	12	11	7	10	8			72	66	42	60	48
	2	2	4	5	8			12	12	24	30	48
	10	8	3	5	8			60	48	18	30	48
	12	10	13	9	7			72	60	78	54	42
	9	10	9	8	8			54	60	54	48	48
	9	8	9	8	8			54	48	54	48	48
	6	10	11	9	9			36	60	66	54	54
	8	8	9	7	8			48	48	54	42	48
	10	11	10	10	10			60	66	60	60	60
	8	3	7	7	7			48	18	42	42	42
	6	8	8	8	6			36	48	48	48	36
	8	6	9	9	5			48	36	54	54	30
	10	12	10	9	10			60	72	60	54	60
	9	8	10	7	8			54	48	60	42	48
	7	6	4	5	7			42	36	24	30	42
	7	7	6	7	7			42	42	36	42	42
	9	7	7	10	8			54	42	42	60	48
	3	10	12	8	9			18	60	72	48	54

## Sheet: skn-1
	Raw value						Multiplied by 6
	N2					6
	9	12	10	11	10		54	72	60	66	60
	11	10	10	10	11		66	60	60	60	66
	15	12	14	13	9		90	72	84	78	54
	16	12	13	14	12		96	72	78	84	72
	12	15	13	14	14		72	90	78	84	84
	13	14	12	12	12		78	84	72	72	72
	12	10	10	13	12		72	60	60	78	72
	15	16	14	14	12		90	96	84	84	72
	17	13	10	15	12		102	78	60	90	72
	12	8	12	14	13		72	48	72	84	78
	13	14	14	15	12		78	84	84	90	72
	14	11	15	14	15		84	66	90	84	90
	9	16	13	14	14		54	96	78	84	84
	14	13	12	10	12		84	78	72	60	72
	15	13	15	12	13		90	78	90	72	78
	12	12	13	14	16		72	72	78	84	96
	14	16	13	13	14		84	96	78	78	84
	13	16	11	16	14		78	96	66	96	84
	13	13	10	13	9		78	78	60	78	54
	13	12	16	12	13		78	72	96	72	78
	12	14	12	13	9		72	84	72	78	54
	15	18	12	17	16		90	108	72	102	96
	15	14	14	15	12		90	84	84	90	72
	11	15	13	16	15		66	90	78	96	90
	10	18	14	18	19		60	108	84	108	114
	14	15	13	15	14		84	90	78	90	84
	15	13	15	14	12		90	78	90	84	72
	12	13	13	13	9		72	78	78	78	54
	15	10	13	14	8		90	60	78	84	48
	13	15	15	16	16		78	90	90	96	96
	BZ33
	6	7	7	7	7		36	42	42	42	42
	8	5	8	6	9		48	30	48	36	54
	6	9	11	6	10		36	54	66	36	60
	8	8	10	6	7		48	48	60	36	42
	4	2	3	4	4		24	12	18	24	24
	6	4	5	5	4		36	24	30	30	24
	7	6	5	6	6		42	36	30	36	36
	4	5	5	5	5		24	30	30	30	30
	2	3	2	3	3		12	18	12	18	18
	5	5	7	6	7		30	30	42	36	42
	6	6	5	6	8		36	36	30	36	48
	7	7	6	7	6		42	42	36	42	36
	8	4	6	6	10		48	24	36	36	60
	3	6	8	9	6		18	36	48	54	36
	2	7	5	7	5		12	42	30	42	30
	9	8	8	8	8		54	48	48	48	48
	10	7	10	5	6		60	42	60	30	36
	9	10	12	9	8		54	60	72	54	48
	10	6	7	10	7		60	36	42	60	42
	6	6	6	7	7		36	36	36	42	42
	3	2	1	1	1		18	12	6	6	6
	12	6	11	6	11		72	36	66	36	66
	8	6	10	8	10		48	36	60	48	60
	7	8	7	8	9		42	48	42	48	54
	1	1	4	3	3		6	6	24	18	18
	4	4	3	2	2		24	24	18	12	12
	5	5	4	5	4		30	30	24	30	24
	7	6	7	9	5		42	36	42	54	30
	8	7	8	8	5		48	42	48	48	30
	7	8	13	10	8		42	48	78	60	48
	Meth
	10	8	9	12	13		60	48	54	72	78
	12	10	7	8	10		72	60	42	48	60
	13	12	10	11	12		78	72	60	66	72
	8	8	7	9	8		48	48	42	54	48
	7	3	8	14	8		42	18	48	84	48
	13	13	13	10	10		78	78	78	60	60
	10	7	5	4	8		60	42	30	24	48
	10	12	10	2	10		60	72	60	12	60
	11	9	10	8	8		66	54	60	48	48
	1	3	8	13	8		6	18	48	78	48
	8	9	8	9	9		48	54	48	54	54
	12	9	11	9	7		72	54	66	54	42
	10	12	6	10	7		60	72	36	60	42
	9	7	6	10	10		54	42	36	60	60
	10	4	10	5	10		60	24	60	30	60
	12	11	9	8	10		72	66	54	48	60
	12	7	10	8	6		72	42	60	48	36
	10	9	8	9	11		60	54	48	54	66
	8	7	9	6	6		48	42	54	36	36
	10	8	9	12	13		60	48	54	72	78
	12	10	7	8	10		72	60	42	48	60
	13	12	10	11	12		78	72	60	66	72
	8	8	7	9	8		48	48	42	54	48
	7	3	8	14	8		42	18	48	84	48
	13	13	13	10	10		78	78	78	60	60
	12	9	11	9	7		72	54	66	54	42
	10	12	6	10	7		60	72	36	60	42
	9	7	6	10	10		54	42	36	60	60
	10	4	10	5	10		60	24	60	30	60
	12	11	9	8	10		72	66	54	48	60
	Homocysteine
	15	12	13	13	8		90	72	78	78	48
	10	12	12	11	10		60	72	72	66	60
	10	13	13	13	13		60	78	78	78	78
	8	6	10	8	12		48	36	60	48	72
	9	7	12	15	10		54	42	72	90	60
	10	14	8	10	9		60	84	48	60	54
	7	9	8	6	9		42	54	48	36	54
	8	14	10	13	12		48	84	60	78	72
	10	10	10	9	10		60	60	60	54	60
	9	7	10	12	12		54	42	60	72	72
	14	11	12	12	13		84	66	72	72	78
	10	9	7	7	7		60	54	42	42	42
	14	10	12	12	10		84	60	72	72	60
	4	9	13	15	13		24	54	78	90	78
	5	6	12	14	5		30	36	72	84	30
	12	12	11	11	9		72	72	66	66	54
	13	10	6	8	11		78	60	36	48	66
	14	8	11	12	12		84	48	66	72	72
	9	9	11	10	11		54	54	66	60	66
	2	5	6	5	6		12	30	36	30	36
	5	4	3	3	6		30	24	18	18	36
	8	7	6	7	7		48	42	36	42	42
	7	7	7	9	7		42	42	42	54	42
	4	5	11	5	9		24	30	66	30	54
	2	2	1	1	2		12	12	6	6	12
	12	12	11	12	11		72	72	66	72	66
	7	7	7	9	6		42	42	42	54	36
	6	7	6	6	67		36	42	36	36	402
	8	9	8	7	8		48	54	48	42	48
	0	4	4	4	4		0	24	24	24	24
	Cys
	10	12	11	10	12		60	72	66	60	72
	12	10	11	12	12		72	60	66	72	72
	5	7	6	7	7		30	42	36	42	42
	12	10	12	15	14		72	60	72	90	84
	8	9	8	7	6		48	54	48	42	36
	3	3	3	4	4		18	18	18	24	24
	12	11	12	9	9		72	66	72	54	54
	9	9	10	10	10		54	54	60	60	60
	12	10	9	15	15		72	60	54	90	90
	12	3	11	14	14		72	18	66	84	84
	14	12	12	14	12		84	72	72	84	72
	11	8	10	10	7		66	48	60	60	42
	13	10	11	11	12		78	60	66	66	72
	11	11	10	12	8		66	66	60	72	48
	13	13	15	11	11		78	78	90	66	66
	11	6	10	13	11		66	36	60	78	66
	12	12	12	10	10		72	72	72	60	60
	12	11	13	6	3		72	66	78	36	18
	12	9	12	11	12		72	54	72	66	72
	3	5	4	4	5		18	30	24	24	30
	10	8	12	6	7		60	48	72	36	42
	9	7	9	3	6		54	42	54	18	36
	12	7	10	11	7		72	42	60	66	42
	6	1	3	3	6		36	6	18	18	36
	5	10	12	5	6		30	60	72	30	36
	12	10	11	7	10		72	60	66	42	60
	3	8	9	6	7		18	48	54	36	42
	3	8	9	11	9		18	48	54	66	54
	3	5	5	6	5		18	30	30	36	30
	2	3	4	5	6		12	18	24	30	36
	Glut
	14	14	12	11	10		84	84	72	66	60
	6	9	7	6	5		36	54	42	36	30
	4	10	10	9	11		24	60	60	54	66
	10	10	9	9	7		60	60	54	54	42
	8	14	13	10	1		48	84	78	60	6
	12	12	11	12	8		72	72	66	72	48
	5	5	4	4	2		30	30	24	24	12
	11	4	12	6	12		66	24	72	36	72
	12	11	9	2	5		72	66	54	12	30
	8	8	7	10	7		48	48	42	60	42
	10	9	10	7	10		60	54	60	42	60
	9	11	5	8	9		54	66	30	48	54
	3	10	9	8	9		18	60	54	48	54
	8	10	11	12	11		48	60	66	72	66
	11	12	1	11	8		66	72	6	66	48
	15	13	11	12	11		90	78	66	72	66
	13	12	11	10	11		78	72	66	60	66
	10	9	8	10	10		60	54	48	60	60
	11	10	10	8	9		66	60	60	48	54
	9	10	10	11	10		54	60	60	66	60
	12	10	7	7	12		72	60	42	42	72
	7	11	10	7	8		42	66	60	42	48
	12	12	10	13	12		72	72	60	78	72
	12	10	12	9	10		72	60	72	54	60
	12	6	3	3	9		72	36	18	18	54
	6	1	4	5	5		36	6	24	30	30
	10	9	7	10	7		60	54	42	60	42
	5	6	5	5	6		30	36	30	30	36
	12	10	12	10	8		72	60	72	60	48
	12	2	2	11	12		72	12	12	66	72
	Tau
	14	10	9	13	10		84	60	54	78	60
	10	10	12	12	6		60	60	72	72	36
	14	13	7	9	14		84	78	42	54	84
	4	4	5	9	6		24	24	30	54	36
	9	10	10	9	5		54	60	60	54	30
	9	10	10	8	10		54	60	60	48	60
	9	11	11	11	10		54	66	66	66	60
	9	8	8	8	10		54	48	48	48	60
	10	12	10	12	12		60	72	60	72	72
	11	11	11	10	8		66	66	66	60	48
	4	6	10	7	8		24	36	60	42	48
	9	9	8	8	9		54	54	48	48	54
	10	9	7	2	4		60	54	42	12	24
	7	5	6	5	6		42	30	36	30	36
	8	6	8	8	7		48	36	48	48	42
	6	8	7	6	7		36	48	42	36	42
	10	8	9	10	9		60	48	54	60	54
	11	10	9	10	9		66	60	54	60	54
	7	9	5	7	7		42	54	30	42	42
	11	9	3	10	8		66	54	18	60	48
	7	7	6	6	7		42	42	36	36	42
	10	10	9	10	11		60	60	54	60	66
	10	7	8	11	10		60	42	48	66	60
	12	12	6	2	5		72	72	36	12	30
	7	13	12	7	5		42	78	72	42	30
	15	16	11	12	14		90	96	66	72	84
	10	11	9	8	9		60	66	54	48	54
	10	9	12	10	7		60	54	72	60	42
	8	1	7	12	12		48	6	42	72	72
	4	5	6	5	6		24	30	36	30	36

## Sheet: daf-16
	Raw value						Multiplied by 6
						6
	N2
	10	12	10	10	10		60	72	60	60	60
	11	10	10	10	8		66	60	60	60	48
	11	11	9	8	12		66	66	54	48	72
	12	15	15	17	14		72	90	90	102	84
	9	5	10	7	7		54	30	60	42	42
	14	13	16	13	14		84	78	96	78	84
	14	12	12	13	10		84	72	72	78	60
	12	10	9	12	10		72	60	54	72	60
	11	13	10	8	8		66	78	60	48	48
	9	10	8	9	12		54	60	48	54	72
	17	15	14	12	12		102	90	84	72	72
	11	13	12	12	10		66	78	72	72	60
	6	11	6	8	10		36	66	36	48	60
	12	13	12	10	12		72	78	72	60	72
	13	12	12	9	8		78	72	72	54	48
	12	13	10	11	11		72	78	60	66	66
	12	10	12	15	8		72	60	72	90	48
	6	8	10	8	8		36	48	60	48	48
	8	7	9	12	10		48	42	54	72	60
	17	13	13	10	10		102	78	78	60	60
	12	14	8	13	11		72	84	48	78	66
	14	13	15	10	15		84	78	90	60	90
	8	13	11	12	13		48	78	66	72	78
	12	13	11	9	8		72	78	66	54	48
	17	17	14	16	13		102	102	84	96	78
	13	13	13	12	9		78	78	78	72	54
	18	16	14	12	15		108	96	84	72	90
	17	15	14	15	15		102	90	84	90	90
	13	17	14	13	14		78	102	84	78	84
	14	11	14	14	8		84	66	84	84	48
	BZ33
	7	8	6	8	6		42	48	36	48	36
	7	6	6	5	8		42	36	36	30	48
	3	6	6	4	7		18	36	36	24	42
	5	4	7	7	2		30	24	42	42	12
	2	1	3	3	3		12	6	18	18	18
	6	5	4	4	5		36	30	24	24	30
	2	4	3	5	5		12	24	18	30	30
	8	8	8	4	6		48	48	48	24	36
	5	3	6	4	4		30	18	36	24	24
	4	4	5	4	4		24	24	30	24	24
	10	10	9	11	9		60	60	54	66	54
	5	9	7	10	9		30	54	42	60	54
	12	2	8	8	8		72	12	48	48	48
	11	7	10	10	10		66	42	60	60	60
	12	12	3	7	8		72	72	18	42	48
	11	11	8	12	11		66	66	48	72	66
	12	10	10	8	8		72	60	60	48	48
	8	6	5	5	6		48	36	30	30	36
	12	3	5	11	5		72	18	30	66	30
	6	3	2	7	3		36	18	12	42	18
	3	2	2	1	2		18	12	12	6	12
	4	3	4	4	6		24	18	24	24	36
	3	2	2	3	5		18	12	12	18	30
	6	7	5	4	7		36	42	30	24	42
	11	12	10	10	11		66	72	60	60	66
	12	10	10	10	7		72	60	60	60	42
	5	5	4	10	9		30	30	24	60	54
	5	3	8	6	6		30	18	48	36	36
	3	5	6	5	5		18	30	36	30	30
	2	4	3	6	6		12	24	18	36	36
	Meth
	7	8	7	7	10		42	48	42	42	60
	7	9	8	9	8		42	54	48	54	48
	10	9	10	12	10		60	54	60	72	60
	8	12	7	7	7		48	72	42	42	42
	5	4	3	3	2		30	24	18	18	12
	11	10	12	14	11		66	60	72	84	66
	6	6	7	5	2		36	36	42	30	12
	14	10	11	11	12		84	60	66	66	72
	10	12	12	7	8		60	72	72	42	48
	8	13	6	11	10		48	78	36	66	60
	9	10	8	10	5		54	60	48	60	30
	6	8	6	6	7		36	48	36	36	42
	6	7	7	8	10		36	42	42	48	60
	11	7	8	3	7		66	42	48	18	42
	10	7	10	9	4		60	42	60	54	24
	7	8	6	7	6		42	48	36	42	36
	6	6	8	4	6		36	36	48	24	36
	7	7	11	13	13		42	42	66	78	78
	12	10	10	6	10		72	60	60	36	60
	5	5	7	8	5		30	30	42	48	30
	4	4	4	4	4		24	24	24	24	24
	12	12	11	10	10		72	72	66	60	60
	10	9	9	9	9		60	54	54	54	54
	12	7	10	10	9		72	42	60	60	54
	2	2	3	3	2		12	12	18	18	12
	9	10	8	10	5		54	60	48	60	30
	6	8	6	6	7		36	48	36	36	42
	6	7	7	8	10		36	42	42	48	60
	7	8	6	7	6		42	48	36	42	36
	6	6	8	4	6		36	36	48	24	36
	Homo
	3	5	3	4	4		18	30	18	24	24
	7	9	8	8	8		42	54	48	48	48
	13	8	4	9	12		78	48	24	54	72
	12	14	13	9	7		72	84	78	54	42
	2	2	1	1	2		12	12	6	6	12
	10	8	7	7	7		60	48	42	42	42
	10	9	10	11	10		60	54	60	66	60
	5	5	4	4	5		30	30	24	24	30
	9	6	7	7	10		54	36	42	42	60
	6	6	6	6	7		36	36	36	36	42
	6	8	10	10	7		36	48	60	60	42
	6	7	5	4	6		36	42	30	24	36
	10	7	8	8	8		60	42	48	48	48
	9	13	12	9	11		54	78	72	54	66
	10	9	7	10	10		60	54	42	60	60
	10	10	12	10	12		60	60	72	60	72
	7	2	5	0	0		42	12	30	0	0
	7	7	3	5	6		42	42	18	30	36
	10	8	13	12	10		60	48	78	72	60
	10	3	6	10	6		60	18	36	60	36
	7	7	7	7	7		42	42	42	42	42
	5	4	5	5	4		30	24	30	30	24
	4	3	6	5	5		24	18	36	30	30
	4	7	10	7	8		24	42	60	42	48
	3	5	3	4	4		18	30	18	24	24
	7	9	8	8	8		42	54	48	48	48
	13	8	4	9	12		78	48	24	54	72
	7	2	5	0	0		42	12	30	0	0
	7	7	3	5	6		42	42	18	30	36
	10	8	13	12	10		60	48	78	72	60
	Cys
	11	14	11	13	11		66	84	66	78	66
	6	5	4	5	5		36	30	24	30	30
	9	11	10	9	9		54	66	60	54	54
	10	13	10	12	12		60	78	60	72	72
	10	12	11	12	10		60	72	66	72	60
	9	8	12	12	9		54	48	72	72	54
	8	7	7	1	7		48	42	42	6	42
	11	11	10	8	8		66	66	60	48	48
	9	12	10	13	10		54	72	60	78	60
	13	12	11	12	11		78	72	66	72	66
	10	10	10	9	6		60	60	60	54	36
	15	15	15	12	13		90	90	90	72	78
	12	9	8	11	19		72	54	48	66	114
	2	6	3	3	5		12	36	18	18	30
	6	5	6	5	7		36	30	36	30	42
	3	4	4	4	4		18	24	24	24	24
	10	15	14	14	10		60	90	84	84	60
	8	12	10	7	10		48	72	60	42	60
	8	7	10	13	8		48	42	60	78	48
	10	8	9	10	9		60	48	54	60	54
	9	8	12	12	9		54	48	72	72	54
	8	7	7	1	7		48	42	42	6	42
	11	11	10	8	8		66	66	60	48	48
	9	12	10	13	10		54	72	60	78	60
	13	12	11	12	11		78	72	66	72	66
	2	6	3	3	5		12	36	18	18	30
	6	5	6	5	7		36	30	36	30	42
	3	4	4	4	4		18	24	24	24	24
	10	15	14	14	10		60	90	84	84	60
	8	12	10	7	10		48	72	60	42	60
	Glut
	8	5	5	5	4		48	30	30	30	24
	10	9	9	9	9		60	54	54	54	54
	10	10	8	9	11		60	60	48	54	66
	10	11	12	11	11		60	66	72	66	66
	8	8	10	10	11		48	48	60	60	66
	10	11	11	12	11		60	66	66	72	66
	8	9	7	10	8		48	54	42	60	48
	6	6	1	6	5		36	36	6	36	30
	11	11	11	10	11		66	66	66	60	66
	12	14	7	8	7		72	84	42	48	42
	10	11	10	11	9		60	66	60	66	54
	9	9	10	9	9		54	54	60	54	54
	3	4	3	3	4		18	24	18	18	24
	9	3	4	6	5		54	18	24	36	30
	14	10	4	12	12		84	60	24	72	72
	7	8	10	10	11		42	48	60	60	66
	11	10	10	8	8		66	60	60	48	48
	7	7	7	1	5		42	42	42	6	30
	5	9	8	6	7		30	54	48	36	42
	4	8	7	7	6		24	48	42	42	36
	14	13	6	10	4		84	78	36	60	24
	13	9	3	1	6		78	54	18	6	36
	6	8	6	7	6		36	48	36	42	36
	4	7	9	7	7		24	42	54	42	42
	10	7	5	6	6		60	42	30	36	36
	9	9	10	9	9		54	54	60	54	54
	3	4	3	3	4		18	24	18	18	24
	9	3	4	6	5		54	18	24	36	30
	14	10	4	12	12		84	60	24	72	72
	7	8	10	10	11		42	48	60	60	66
	Tau
	9	12	10	9	7		54	72	60	54	42
	9	10	12	9	8		54	60	72	54	48
	5	5	5	6	4		30	30	30	36	24
	6	5	6	6	6		36	30	36	36	36
	2	3	5	6	7		12	18	30	36	42
	6	4	5	6	6		36	24	30	36	36
	7	6	6	4	5		42	36	36	24	30
	6	7	6	4	6		36	42	36	24	36
	9	9	7	6	8		54	54	42	36	48
	8	9	8	7	7		48	54	48	42	42
	9	10	8	10	13		54	60	48	60	78
	10	10	12	11	10		60	60	72	66	60
	7	4	7	6	8		42	24	42	36	48
	12	11	8	7	13		72	66	48	42	78
	7	6	7	5	6		42	36	42	30	36
	9	13	12	11	11		54	78	72	66	66
	9	7	6	6	8		54	42	36	36	48
	12	10	11	13	11		72	60	66	78	66
	8	12	9	10	10		48	72	54	60	60
	3	4	4	6	5		18	24	24	36	30
	8	7	6	5	6		48	42	36	30	36
	7	7	7	7	7		42	42	42	42	42
	2	2	3	3	3		12	12	18	18	18
	10	10	7	7	7		60	60	42	42	42
	4	5	5	5	6		24	30	30	30	36
	5	5	5	6	4		30	30	30	36	24
	6	5	6	6	6		36	30	36	36	36
	2	3	5	6	7		12	18	30	36	42
	7	6	6	4	5		42	36	36	24	30
	6	7	6	4	6		36	42	36	24	36

## Sheet: sir-2.1
	Raw value						Multiplied by 6
						6
	N2
	12	15	12	15	10		72	90	72	90	60
	11	10	10	10	10		66	60	60	60	60
	14	13	10	12	12		84	78	60	72	72
	10	9	10	12	12		60	54	60	72	72
	8	10	9	11	10		48	60	54	66	60
	10	11	12	8	11		60	66	72	48	66
	15	13	13	12	12		90	78	78	72	72
	10	8	12	10	10		60	48	72	60	60
	16	17	16	16	11		96	102	96	96	66
	12	11	10	7	12		72	66	60	42	72
	15	12	12	11	15		90	72	72	66	90
	12	17	16	15	14		72	102	96	90	84
	15	16	16	18	18		90	96	96	108	108
	15	9	15	14	12		90	54	90	84	72
	13	17	10	14	13		78	102	60	84	78
	17	17	12	10	10		102	102	72	60	60
	16	13	12	12	10		96	78	72	72	60
	15	13	14	11	11		90	78	84	66	66
	12	11	10	10	10		72	66	60	60	60
	11	11	12	11	10		66	66	72	66	60
	14	13	15	13	12		84	78	90	78	72
	11	13	10	14	11		66	78	60	84	66
	13	11	15	13	12		78	66	90	78	72
	13	9	11	16	14		78	54	66	96	84
	14	13	12	14	10		84	78	72	84	60
	15	15	15	16	15		90	90	90	96	90
	12	12	12	9	12		72	72	72	54	72
	12	12	13	10	13		72	72	78	60	78
	11	12	9	10	14		66	72	54	60	84
	14	11	12	13	15		84	66	72	78	90
	BZ33
	12	11	13	13	8		72	66	78	78	48
	11	11	9	10	10		66	66	54	60	60
	4	4	4	6	5		24	24	24	36	30
	8	6	8	6	5		48	36	48	36	30
	2	4	3	3	3		12	24	18	18	18
	5	6	6	6	6		30	36	36	36	36
	5	8	6	5	6		30	48	36	30	36
	4	8	5	10	7		24	48	30	60	42
	3	1	4	3	4		18	6	24	18	24
	6	5	4	4	4		36	30	24	24	24
	15	15	9	11	8		90	90	54	66	48
	12	11	6	6	7		72	66	36	36	42
	6	6	4	3	6		36	36	24	18	36
	9	6	6	6	7		54	36	36	36	42
	11	6	6	7	6		66	36	36	42	36
	6	5	5	6	6		36	30	30	36	36
	10	6	2	3	3		60	36	12	18	18
	5	8	5	6	6		30	48	30	36	36
	10	10	10	10	11		60	60	60	60	66
	7	4	9	8	8		42	24	54	48	48
	12	12	10	10	10		72	72	60	60	60
	8	6	10	8	7		48	36	60	48	42
	5	4	3	4	4		30	24	18	24	24
	8	5	7	7	6		48	30	42	42	36
	2	3	3	3	2		12	18	18	18	12
	3	3	1	2	3		18	18	6	12	18
	3	2	2	4	5		18	12	12	24	30
	9	7	7	9	7		54	42	42	54	42
	3	2	4	1	1		18	12	24	6	6
	5	2	3	2	2		30	12	18	12	12
	Meth
	8	9	8	10	10		48	54	48	60	60
	7	9	11	10	7		42	54	66	60	42
	6	8	6	10	2		36	48	36	60	12
	7	11	10	11	8		42	66	60	66	48
	10	8	12	10	11		60	48	72	60	66
	12	12	11	10	12		72	72	66	60	72
	3	4	7	1	6		18	24	42	6	36
	5	2	5	6	8		30	12	30	36	48
	10	8	12	12	12		60	48	72	72	72
	9	9	10	6	8		54	54	60	36	48
	9	8	11	8	10		54	48	66	48	60
	8	4	6	8	7		48	24	36	48	42
	3	3	1	2	2		18	18	6	12	12
	4	3	3	4	4		24	18	18	24	24
	3	4	4	3	4		18	24	24	18	24
	12	13	15	9	12		72	78	90	54	72
	4	6	4	4	6		24	36	24	24	36
	12	6	9	7	4		72	36	54	42	24
	5	6	9	6	6		30	36	54	36	36
	2	7	6	9	8		12	42	36	54	48
	8	9	8	10	10		48	54	48	60	60
	7	9	11	10	7		42	54	66	60	42
	6	8	6	10	2		36	48	36	60	12
	7	11	10	11	8		42	66	60	66	48
	10	8	12	10	11		60	48	72	60	66
	3	4	4	3	4		18	24	24	18	24
	12	13	15	9	12		72	78	90	54	72
	4	6	4	4	6		24	36	24	24	36
	12	6	9	7	4		72	36	54	42	24
	5	6	9	6	6		30	36	54	36	36
	Homo
	7	7	7	10	10		42	42	42	60	60
	10	11	10	10	6		60	66	60	60	36
	12	12	6	10	10		72	72	36	60	60
	11	13	12	10	12		66	78	72	60	72
	10	8	12	11	11		60	48	72	66	66
	10	10	8	10	9		60	60	48	60	54
	11	11	8	10	10		66	66	48	60	60
	4	5	7	3	7		24	30	42	18	42
	10	10	11	8	6		60	60	66	48	36
	6	10	10	9	9		36	60	60	54	54
	13	9	12	9	4		78	54	72	54	24
	10	8	8	10	11		60	48	48	60	66
	3	13	6	10	4		18	78	36	60	24
	6	7	7	3	7		36	42	42	18	42
	6	7	8	7	6		36	42	48	42	36
	11	10	10	10	9		66	60	60	60	54
	12	10	12	10	10		72	60	72	60	60
	6	7	7	6	7		36	42	42	36	42
	8	8	12	12	11		48	48	72	72	66
	10	11	2	9	8		60	66	12	54	48
	4	5	7	3	7		24	30	42	18	42
	10	10	11	8	6		60	60	66	48	36
	6	10	10	9	9		36	60	60	54	54
	13	9	12	9	4		78	54	72	54	24
	10	8	8	10	11		60	48	48	60	66
	3	13	6	10	4		18	78	36	60	24
	6	7	7	3	7		36	42	42	18	42
	6	7	8	7	6		36	42	48	42	36
	11	10	10	10	9		66	60	60	60	54
	12	10	12	10	10		72	60	72	60	60
	Cys
	10	8	7	13	12		60	48	42	78	72
	8	12	8	8	6		48	72	48	48	36
	5	5	6	7	10		30	30	36	42	60
	12	10	8	8	11		72	60	48	48	66
	10	13	7	9	10		60	78	42	54	60
	7	9	12	10	9		42	54	72	60	54
	12	13	10	12	11		72	78	60	72	66
	11	12	12	10	12		66	72	72	60	72
	13	11	12	12	10		78	66	72	72	60
	3	5	6	3	4		18	30	36	18	24
	11	11	10	11	10		66	66	60	66	60
	15	14	12	6	10		90	84	72	36	60
	3	1	2	2	2		18	6	12	12	12
	8	8	10	4	5		48	48	60	24	30
	5	4	5	4	4		30	24	30	24	24
	4	5	4	4	4		24	30	24	24	24
	8	7	9	10	9		48	42	54	60	54
	3	3	4	4	3		18	18	24	24	18
	3	5	5	3	4		18	30	30	18	24
	6	4	4	5	5		36	24	24	30	30
	3	1	2	2	2		18	6	12	12	12
	8	8	10	4	5		48	48	60	24	30
	5	4	5	4	4		30	24	30	24	24
	8	7	9	10	9		48	42	54	60	54
	3	3	4	4	3		18	18	24	24	18
	3	5	5	3	4		18	30	30	18	24
	10	13	7	9	10		60	78	42	54	60
	7	9	12	10	9		42	54	72	60	54
	12	13	10	12	11		72	78	60	72	66
	11	12	12	10	12		66	72	72	60	72
	Taurine
	3	5	7	6	5		18	30	42	36	30
	12	13	5	9	10		72	78	30	54	60
	6	9	7	10	10		36	54	42	60	60
	10	12	12	13	7		60	72	72	78	42
	6	12	12	11	2		36	72	72	66	12
	13	13	13	12	11		78	78	78	72	66
	12	10	10	11	7		72	60	60	66	42
	11	4	2	4	9		66	24	12	24	54
	11	11	9	10	10		66	66	54	60	60
	10	6	10	10	8		60	36	60	60	48
	12	12	12	12	3		72	72	72	72	18
	10	6	7	6	6		60	36	42	36	36
	5	3	8	7	4		30	18	48	42	24
	13	1	7	7	8		78	6	42	42	48
	2	3	3	3	4		12	18	18	18	24
	5	2	2	1	2		30	12	12	6	12
	8	8	8	8	7		48	48	48	48	42
	2	2	3	3	2		12	12	18	18	12
	3	2	3	3	2		18	12	18	18	12
	4	6	5	6	6		24	36	30	36	36
	2	3	3	3	4		12	18	18	18	24
	5	2	2	1	2		30	12	12	6	12
	8	8	8	8	7		48	48	48	48	42
	2	2	3	3	2		12	12	18	18	12
	3	2	3	3	2		18	12	18	18	12
	11	4	2	4	9		66	24	12	24	54
	11	11	9	10	10		66	66	54	60	60
	10	6	10	10	8		60	36	60	60	48
	12	12	12	12	3		72	72	72	72	18
	10	6	7	6	6		60	36	42	36	36
	Glut
	9	8	8	10	10		54	48	48	60	60
	6	6	6	7	7		36	36	36	42	42
	11	8	10	10	11		66	48	60	60	66
	11	10	13	13	12		66	60	78	78	72
	5	7	7	6	4		30	42	42	36	24
	11	10	8	5	10		66	60	48	30	60
	10	10	10	7	8		60	60	60	42	48
	12	12	13	12	2		72	72	78	72	12
	6	5	4	5	3		36	30	24	30	18
	9	10	10	9	10		54	60	60	54	60
	2	3	6	7	6		12	18	36	42	36
	10	11	6	1	4		60	66	36	6	24
	2	2	3	2	2		12	12	18	12	12
	11	5	2	4	11		66	30	12	24	66
	7	3	4	10	6		42	18	24	60	36
	12	9	6	6	6		72	54	36	36	36
	8	12	5	6	7		48	72	30	36	42
	8	9	7	7	8		48	54	42	42	48
	7	7	4	4	6		42	42	24	24	36
	7	5	6	6	5		42	30	36	36	30
	9	8	8	10	10		54	48	48	60	60
	6	6	6	7	7		36	36	36	42	42
	11	8	10	10	11		66	48	60	60	66
	11	10	13	13	12		66	60	78	78	72
	5	7	7	6	4		30	42	42	36	24
	6	5	4	5	3		36	30	24	30	18
	9	10	10	9	10		54	60	60	54	60
	2	3	6	7	6		12	18	36	42	36
	10	11	6	1	4		60	66	36	6	24
	2	2	3	2	2		12	12	18	12	12
